# Supplementary material for: Rootstocks Shape Their Microbiome—Bacterial Communities in the Rhizosphere of Different Grapevine Rootstocks
Source: Microorganisms. 2021 Apr 13;9(4):822. doi: 10.3390/microorganisms9040822 (PMC8070248; doi:10.3390/microorganisms9040822)
Supplement: Supplementary file 1 [file microorganisms-09-00822-s001.xlsx]

## Sheet: feature table taxonomy
ASV_ID	Domain	Phylum	Class	Order	Family	Genus
bf9599267a94e919c497d974e553d033	Bacteria	Acidobacteriota	Blastocatellia	*11-24	*11-24	*11-24
8ccdaa0b17f8b6c2cba7f45259994d97	Bacteria	Proteobacteria	Gammaproteobacteria	Gammaproteobacteria_Incertae_Sedis	Unknown_Family	Candidatus_Ovatusbacter
63249119aefe7eb84eb97f9ac927e072	Bacteria	Firmicutes	Bacilli	Entomoplasmatales	type_III	type_III
f32a4ba091a302dab132029a3efa1faf	Bacteria	Planctomycetota	Phycisphaerae	Phycisphaerales	Phycisphaeraceae	SM1A02
ed156930aa27550cacbc304e4da11fb0	Bacteria	Acidobacteriota	Acidobacteriae	Bryobacterales	Bryobacteraceae	Bryobacter
7958bae4b0df4ed37f6094df87b87b7f	Bacteria	Verrucomicrobiota	Verrucomicrobiae	Pedosphaerales	Pedosphaeraceae
0787ce85e9aea00aaaa0f21f55c161ad	Bacteria	Latescibacterota	Latescibacterota	Latescibacterota	Latescibacterota	Latescibacterota
2159093fd5df09402d0ccca0d7b469b5	Bacteria	Chloroflexi	Anaerolineae	Anaerolineales	Anaerolineaceae	uncultured
dc801cf06f3eef12d647275c4d88a047	Bacteria	Proteobacteria	Gammaproteobacteria	Gammaproteobacteria_Incertae_Sedis	Unknown_Family	Candidatus_Ovatusbacter
1910f9bee6c5f61334ed6ace6f5a1b8a	Bacteria	Hydrogenedentes	Hydrogenedentia	Hydrogenedentiales	Hydrogenedensaceae	Hydrogenedensaceae
34da86ec4d25bfab38cf00ba0e0c0cc7	Bacteria	Acidobacteriota	Subgroup_5	Subgroup_5	Subgroup_5	Subgroup_5
97206a51f291711df21588c4c8528135	Bacteria	Bdellovibrionota	Oligoflexia	Oligoflexales	uncultured	uncultured
b4a609f68db7d48fcfa6b0274ad5742b	Bacteria	Proteobacteria	Alphaproteobacteria	uncultured	uncultured	uncultured
92eb0c4443ba4c386fbcbf8162956afb	Bacteria	Methylomirabilota	Methylomirabilia	Rokubacteriales	Rokubacteriales	Rokubacteriales
5043b3434b3bc211d7be53ca97ff3d83	Bacteria	Proteobacteria	Gammaproteobacteria	Burkholderiales	Comamonadaceae	Rhizobacter
f388827d2f0c926baa0441b14297ddb4	Bacteria	Proteobacteria	Gammaproteobacteria	Burkholderiales	Nitrosomonadaceae	MND1
cc16d8a01d08d1466b6b8b35cc8abd82	Bacteria	Proteobacteria	Gammaproteobacteria	Legionellales	Legionellaceae	Legionella
88a448efd3e2666b8129bd981ff82726	Bacteria	Patescibacteria	Parcubacteria	Candidatus_Adlerbacteria	Candidatus_Adlerbacteria	Candidatus_Adlerbacteria
880de42c3c2501a62d644ed5dc804321	Bacteria	Proteobacteria	Gammaproteobacteria	Burkholderiales	Nitrosomonadaceae	Ellin6067
4cf7d01f07800b6601cb6424b7a4d464	Bacteria	Gemmatimonadota	AKAU4049	AKAU4049	AKAU4049	AKAU4049
2bd936890f57c040947792816c3027c7	Bacteria	Gemmatimonadota	Gemmatimonadetes	Gemmatimonadales	Gemmatimonadaceae	uncultured
a9dbb92bd4e73902860f1048abb309a5	Bacteria	Sumerlaeota	Sumerlaeia	Sumerlaeales	Sumerlaeaceae	Sumerlaea
d315cfc13c026c56f314989fb9efbebe	Bacteria	Acidobacteriota	Acidobacteriae	Acidobacteriales
b9d56054f74d3806423ffa60e1fc3db7	Bacteria	Patescibacteria	Parcubacteria	Candidatus_Azambacteria	Candidatus_Azambacteria	Candidatus_Azambacteria
0a92ca4af23721dc3bb1c04058fa968a	Bacteria	Gemmatimonadota	AKAU4049	AKAU4049	AKAU4049	AKAU4049
9df5c0bea3b2b80eff7ca5391e9576ac	Bacteria	Dependentiae	Babeliae	Babeliales	Babeliaceae	Babeliaceae
602be2ec339836df413fbee78a46bb3a	Bacteria	Proteobacteria	Alphaproteobacteria	Caulobacterales	Parvularculaceae	Amphiplicatus
c96f129c60db82c582d4c5f0d3be753a	Bacteria	Acidobacteriota	Subgroup_22	Subgroup_22	Subgroup_22	Subgroup_22
d1c1886e1eaa6b073cc3176188cdcbe0	Bacteria	Gemmatimonadota	Gemmatimonadetes	Gemmatimonadales	Gemmatimonadaceae	uncultured
6e619872713066c9f3267948555869e3	Bacteria	Proteobacteria	Gammaproteobacteria	Diplorickettsiales	Diplorickettsiaceae	Aquicella
cb1ee4dca1cad4f231b44d50931635b5	Bacteria	Proteobacteria	Alphaproteobacteria	Rhizobiales	Xanthobacteraceae	Pseudolabrys
91eda01bba2380afb220c96d91c3f9e9	Bacteria	Proteobacteria	Alphaproteobacteria	Rhizobiales	Rhizobiales_Incertae_Sedis	Bauldia
0332663abba8e67b27b30e5010b5f03b	Bacteria	Proteobacteria	Alphaproteobacteria	Rhizobiales	KF-JG30-B3	KF-JG30-B3
4ed63a564b54cbbf5908aa76f5d3ba3d	Bacteria	Myxococcota	Polyangia	Polyangiales	Sandaracinaceae	uncultured
3986769a50620a3a938d9cd229b1c4cd	Bacteria	Proteobacteria	Alphaproteobacteria	Dongiales	Dongiaceae	Dongia
ed62dcbba5bcec7f841c774d1e681d9b	Bacteria	Proteobacteria	Gammaproteobacteria	Burkholderiales	Oxalobacteraceae	Noviherbaspirillum
89d4a4588eca473f35a546df5aa23449	Bacteria	Patescibacteria	Parcubacteria	Candidatus_Kaiserbacteria	Candidatus_Kaiserbacteria	Candidatus_Kaiserbacteria
b9de3d45c8c33284accba4eb4b23d81a	Bacteria	Methylomirabilota	Methylomirabilia	Rokubacteriales	Rokubacteriales	Rokubacteriales
dc986fd2833e0850f4ccd2f6435b68aa	Bacteria	Desulfobacterota	Desulfuromonadia	PB19	PB19	PB19
e85c00e16eddfecb7d12989f8935fbd8	Bacteria	Gemmatimonadota	Gemmatimonadetes	Gemmatimonadales	Gemmatimonadaceae	uncultured
55135c16dd2fbd88d4d754dc218492ab	Bacteria	Planctomycetota	Phycisphaerae	Phycisphaerales	Phycisphaeraceae	SM1A02
57bd8e6a46d2846e80bbbe1b54b6737f	Bacteria	Gemmatimonadota	Gemmatimonadetes	Gemmatimonadales	Gemmatimonadaceae	uncultured
0aa024e1f8c300cac5852afee43291dc	Bacteria	Acidobacteriota	Subgroup_5	Subgroup_5	Subgroup_5	Subgroup_5
f3e31958bd8c9bc9940dbe25d44ddc30	Bacteria	Latescibacterota	Latescibacterota	Latescibacterota	Latescibacterota	Latescibacterota
6f5dd05664596d8a6457e9d13a6b3228	Bacteria	Acidobacteriota	Thermoanaerobaculia	Thermoanaerobaculales	Thermoanaerobaculaceae	Subgroup_10
357ab207a024ee2061846803e7ba7f8c	Bacteria	Myxococcota	Polyangia	Polyangiales	Phaselicystidaceae	Phaselicystis
0830a47e264665bd51a4b8122c9bc6b1	Bacteria
f26badde5e5bb0a0dfd7576aa8690209	Bacteria	Latescibacterota	Latescibacterota	Latescibacterota	Latescibacterota	Latescibacterota
d5614ce7216299d075fa6309fb389e20	Bacteria	Patescibacteria	Microgenomatia	Candidatus_Levybacteria	Candidatus_Levybacteria	Candidatus_Levybacteria
259db5a9147ac7a4c18d1257a93e126e	Bacteria	Chloroflexi	Anaerolineae	Anaerolineales	Anaerolineaceae	uncultured
9871cffa6c55597589efbb1b31f3f848	Bacteria	Proteobacteria	Alphaproteobacteria
0c7616ae972aafd97fa595daa7c9bf45	Bacteria	Proteobacteria	Gammaproteobacteria	Xanthomonadales	Xanthomonadaceae
b8fc077f96bb8e1ba16a2fa8cd38e9a2	Bacteria	Acidobacteriota	Subgroup_11	Subgroup_11	Subgroup_11	Subgroup_11
e947b91d2173628c3f2415716fce0a12	Bacteria	Acidobacteriota	Vicinamibacteria	Vicinamibacterales	uncultured	uncultured
5213f5ff79b9a8d26a4ae063eb2a081e	Bacteria	Patescibacteria	Parcubacteria
10c375b70feb55e54a4896eff2e7bbe7	Bacteria	Myxococcota	bacteriap25	bacteriap25	bacteriap25	bacteriap25
a80bc52aa6ac19cab97a34f75e7de821	Bacteria	Verrucomicrobiota	Chlamydiae	Chlamydiales	Simkaniaceae	Ga0074140
4e6fdaa2c175c3f13faa4bf0a5277239	Bacteria	Proteobacteria	Gammaproteobacteria	Burkholderiales	Comamonadaceae
9c10d7645345f2c6553fd4dc45a9b67b	Bacteria	Proteobacteria	Gammaproteobacteria	Legionellales	Legionellaceae	Legionella
d3822a089039a00d93d14ae0394117ea	Bacteria	Myxococcota	Polyangia	Polyangiales	BIrii41	BIrii41
91a0c869c48d79d0ed6bc708d7ab5ed0	Bacteria	Proteobacteria	Gammaproteobacteria	CCD24	CCD24	CCD24
78c719e773d90e7ae45988e458d3ef6b	Bacteria	Acidobacteriota	Acidobacteriae
eed92fc6f0864495ba47414beb087c63	Bacteria	Proteobacteria	Gammaproteobacteria	Diplorickettsiales	Diplorickettsiaceae	uncultured
82c909affa0e8892dd68ea71c778e731	Bacteria	Acidobacteriota	Blastocatellia	DS-100	DS-100	DS-100
9fbb57ed4144ef7ffee978649916621f	Bacteria	Proteobacteria	Gammaproteobacteria	Diplorickettsiales	Diplorickettsiaceae	uncultured
7fbafc5bc7301bcba58825531f52e58d	Bacteria	Acidobacteriota	Thermoanaerobaculia	Thermoanaerobaculales	Thermoanaerobaculaceae	Subgroup_10
baf3ebf07ef77a2462c692206f188f84	Bacteria	Proteobacteria	Alphaproteobacteria	Reyranellales	Reyranellaceae	uncultured
de691da5d78db218b433581fe5a6785b	Bacteria	Hydrogenedentes	Hydrogenedentia	Hydrogenedentiales	Hydrogenedensaceae	Hydrogenedensaceae
8599bc6a0a28b61fccf5bd4173e38f4b	Bacteria	Proteobacteria	Gammaproteobacteria	Diplorickettsiales	Diplorickettsiaceae	Aquicella
ea02b13c5a1c1f9fce00e7005f184bda	Bacteria	Proteobacteria	Alphaproteobacteria	Rhodospirillales	Magnetospiraceae	uncultured
04a7595a40249b2989a4cedd269af1d8	Bacteria	Acidobacteriota	AT-s3-28	AT-s3-28	AT-s3-28	AT-s3-28
e2f92bb507ca9fbdfe388f3c60351573	Bacteria	Proteobacteria	Alphaproteobacteria	Paracaedibacterales	Paracaedibacteraceae	Candidatus_Paracaedibacter
b9b9690ddde547b81d884c65f7364a64	Bacteria	Dependentiae	Babeliae	Babeliales	UBA12409	UBA12409
394b735a6224abdaca3f8324489221aa	Bacteria	Bacteroidota	Bacteroidia	Chitinophagales	Saprospiraceae	uncultured
8b5b566bd82d4d9fd3284cc81fa3569e	Bacteria	Planctomycetota	Planctomycetes	Planctomycetales	Schlesneriaceae	Planctopirus
987659e9588a0e8a49ef346b61f2ac7b	Bacteria	Myxococcota	bacteriap25	bacteriap25	bacteriap25	bacteriap25
1577d475f7bc8728a66587f4223c3159	Bacteria	Proteobacteria	Gammaproteobacteria	Salinisphaerales	Solimonadaceae	uncultured
5dc0cd0036686156929acf8a45972886	Bacteria	Proteobacteria	Gammaproteobacteria	Gammaproteobacteria_Incertae_Sedis	Unknown_Family	Acidibacter
6be94494b763ceb4c801a40bcb9578a4	Bacteria	Proteobacteria	Gammaproteobacteria	Diplorickettsiales	Diplorickettsiaceae	Aquicella
330b9e6040eeb2ee1b985509993b4e4e	Bacteria	Proteobacteria	Gammaproteobacteria	Pseudomonadales	Pseudomonadaceae	Pseudomonas
0a255797067efb7c5439ea6543443a05	Bacteria	Acidobacteriota	Acidobacteriae
d1a493a2eb4926a91e977cc86cc049be	Bacteria	Acidobacteriota	Vicinamibacteria	Vicinamibacterales	uncultured	uncultured
a0eeaf7c30f8b8b5268bd8df42ff8577	Bacteria	Sumerlaeota	Sumerlaeia	Sumerlaeales	Sumerlaeaceae	Sumerlaea
be899a2f31d66e4a98456e977fc13eaf	Bacteria	Acidobacteriota	Blastocatellia	Pyrinomonadales	Pyrinomonadaceae	RB41
54e567f5ed4b22be36a9e7d760dd55fa	Bacteria	Proteobacteria	Alphaproteobacteria	Reyranellales	Reyranellaceae	uncultured
12667b070903c5bf8327689a870542e5	Bacteria	Proteobacteria	Gammaproteobacteria	Burkholderiales	Neisseriaceae	uncultured
7347d17e8237a0dc7edf7778928816f4	Bacteria	Proteobacteria	Gammaproteobacteria	Diplorickettsiales	Diplorickettsiaceae	uncultured
0c29bd6fb645494f42e1e7e965eb66be	Bacteria	Chloroflexi	KD4-96	KD4-96	KD4-96	KD4-96
8a0f8687038a2a5c3d154512c697e407	Bacteria	Patescibacteria	Microgenomatia	Candidatus_Levybacteria	Candidatus_Levybacteria	Candidatus_Levybacteria
96f547de46a26bc8d9828e6603f0fdd4	Bacteria	Acidobacteriota	Subgroup_5	Subgroup_5	Subgroup_5	Subgroup_5
6a0077e92b941b5bb13ac015cb9b0009	Bacteria	Proteobacteria	Alphaproteobacteria	Rhizobiales	uncultured	uncultured
1e7d4e4c9744c3fe3e5a9b8ad7bdd558	Bacteria	Acidobacteriota	Subgroup_25	Subgroup_25	Subgroup_25	Subgroup_25
e28513e813ac5092931e1cb5560a094b	Bacteria	Proteobacteria	Gammaproteobacteria	uncultured	uncultured	uncultured
cb954dbd9c87515c15e3922092608951	Bacteria	Proteobacteria	Gammaproteobacteria	Burkholderiales	Nitrosomonadaceae	MND1
de2890a2e71bf25c8a5e75e1ac1af10f	Bacteria	Gemmatimonadota	Gemmatimonadetes	Gemmatimonadales	Gemmatimonadaceae	uncultured
42b87fe8e98da00429c72c76bc6af3ef	Bacteria	Proteobacteria	Alphaproteobacteria
69972a006928a81cf943802530f38d02	Bacteria	Acidobacteriota	Acidobacteriae	Solibacterales	Solibacteraceae	Candidatus_Solibacter
bb5a1ca9d82f08b9237a96ccc81a3231	Bacteria	Actinobacteriota	Thermoleophilia	Solirubrobacterales	67-14	67-14
5e6283c93b9489cb63109c309393edcd	Bacteria	Actinobacteriota	Actinobacteria	Propionibacteriales	Nocardioidaceae	Nocardioides
d0f8f1a16ab4be4a5f4553b14fcabe94	Bacteria
391f64fa6271ea5525b51c3b19a5261f	Bacteria	Proteobacteria	Gammaproteobacteria	Burkholderiales	Comamonadaceae
b3d391588853aed3cac91b2ff779ee77	Bacteria	Verrucomicrobiota	Kiritimatiellae	WCHB1-41	WCHB1-41	WCHB1-41
24709ed2b2038ebbb91f6cd17e7a18d4	Bacteria	Chloroflexi	Anaerolineae	SBR1031	A4b	A4b
730e670dc6b5577548fac1183a347eea	Bacteria	Methylomirabilota	Methylomirabilia	Rokubacteriales	WX65	WX65
3f610413c2127f45123c39fa739b2bde	Bacteria	Bacteroidota	Bacteroidia	Chitinophagales	Chitinophagaceae	uncultured
a3bb4108cd14717079b4b2c98362957e	Bacteria
d8ab8b88e2577ac735ae9d772fd31697	Bacteria	Patescibacteria	ABY1	Candidatus_Uhrbacteria	Candidatus_Uhrbacteria	Candidatus_Uhrbacteria
cab66797a8c64ae0e16b6ae542a81cee	Bacteria	Proteobacteria	Gammaproteobacteria	Gammaproteobacteria_Incertae_Sedis	Unknown_Family	Unknown_Family
b7b1327dea77fe1c41c2280564c96f78	Bacteria	Proteobacteria	Alphaproteobacteria	Rhodospirillales	uncultured	uncultured
90ece715468d766ddda4e1f31d7b4d93	Bacteria	Proteobacteria	Gammaproteobacteria	Ectothiorhodospirales	Thioalkalispiraceae	uncultured
a73cf5c64984875cb24d1a94d4650a51	Bacteria	Proteobacteria	Alphaproteobacteria	uncultured	uncultured	uncultured
8ea15656b3755b174904c2ed8ca2e79d	Bacteria	Acidobacteriota	Holophagae	Subgroup_7	Subgroup_7	Subgroup_7
444cbcb992f8ab3627c580a14fe3b2f7	Bacteria	Proteobacteria	Alphaproteobacteria	Rhizobiales	Rhizobiales_Incertae_Sedis	Bauldia
ed112663a9e92cbaa3bb388d198f7c93	Bacteria	Sumerlaeota	Sumerlaeia	Sumerlaeales	Sumerlaeaceae	Sumerlaea
320f71311f5b937ecf3f3c39ac3c84c6	Bacteria	Chloroflexi	JG30-KF-CM66	JG30-KF-CM66	JG30-KF-CM66	JG30-KF-CM66
abc68a6e322c7da8567274643b35100a	Bacteria	Proteobacteria	Gammaproteobacteria	Salinisphaerales	Solimonadaceae	uncultured
5facd704ac4189d91f7d4c35f2145693	Bacteria	Acidobacteriota	Vicinamibacteria	Vicinamibacterales	Vicinamibacteraceae	Vicinamibacteraceae
548f7dfed127408c81f2cb7ce8abe617	Bacteria	RCP2-54	RCP2-54	RCP2-54	RCP2-54	RCP2-54
87821865b8ac91988775f95a2e0e13cd	Bacteria	Gemmatimonadota	Gemmatimonadetes	Gemmatimonadales	Gemmatimonadaceae	uncultured
6bad755f6ce10cea75d459ddad98902b	Bacteria	Entotheonellaeota	Entotheonellia	Entotheonellales	Entotheonellaceae	Entotheonellaceae
865eda3e31ae03840b116d16728c42fa	Bacteria	Proteobacteria	Alphaproteobacteria	Rhizobiales	Rhizobiales_Incertae_Sedis	Bauldia
957246fbdaeecb6f820247095192a604	Bacteria	Chloroflexi	Dehalococcoidia	S085	S085	S085
ef8e95f78fc1f652a67436d58a5b0ebf	Bacteria	Actinobacteriota	Actinobacteria	Micrococcales	Microbacteriaceae	Agromyces
5880be53ad436ebd094ec2b17cb03db1	Bacteria	Patescibacteria	Parcubacteria	Candidatus_Kaiserbacteria	Candidatus_Kaiserbacteria	Candidatus_Kaiserbacteria
1aeadd0e25b2e22e972243dc7f0af882	Bacteria	Proteobacteria	Gammaproteobacteria	Xanthomonadales	Rhodanobacteraceae	Ahniella
a9ef44dd6b226864aeda6b8dce798a26	Bacteria	Chloroflexi	Anaerolineae	SBR1031	A4b	A4b
49fc9cbe1d16bf054ad5bc3619a4b2ea	Bacteria	Planctomycetota	Planctomycetes	Planctomycetales	uncultured	uncultured
2134b553da7da2647ddb81bd3602e050	Bacteria	Bacteroidota	SJA-28	SJA-28	SJA-28	SJA-28
c767bb0f83289e2c9a1fc9512ba77977	Bacteria	Proteobacteria	Gammaproteobacteria	Xanthomonadales	Rhodanobacteraceae	Dyella
5bf07e6d50d83286124d724e1a3c4458	Bacteria	Proteobacteria	Alphaproteobacteria	uncultured	uncultured	uncultured
ed93097a2528cc5ca1ff591cbb77d470	Bacteria	Proteobacteria	Gammaproteobacteria	Acidiferrobacterales	Acidiferrobacteraceae	Sulfurifustis
daec42b5bd549adf7215b2429cd6183e	Bacteria	Proteobacteria	Gammaproteobacteria	Burkholderiales	SC-I-84	SC-I-84
a3f3fbbaab442f6532bcc6beaa25ff21	Bacteria	Proteobacteria	Gammaproteobacteria	Xanthomonadales	Xanthomonadaceae	Arenimonas
ae4fdb89464a474f0085fbca42c03d2f	Bacteria	Proteobacteria	Gammaproteobacteria	Gammaproteobacteria_Incertae_Sedis	Unknown_Family	Candidatus_Berkiella
a253ca578e0c3ea4834d7cf3f9e63122	Bacteria	Proteobacteria	Alphaproteobacteria	Rhizobiales	Xanthobacteraceae	uncultured
ecfc92d70c0c4c74e2775b715ed601f8	Bacteria	Proteobacteria	Gammaproteobacteria	PLTA13	PLTA13	PLTA13
d8028619c5f8473450a3834753385b98	Bacteria	Proteobacteria	Gammaproteobacteria	Burkholderiales	SC-I-84	SC-I-84
4fb49bd2a07f83ce149746bb0030582f	Bacteria	Methylomirabilota	Methylomirabilia	Rokubacteriales	Rokubacteriales	Rokubacteriales
2dccb607d1ffb925d2d18f0d07b793f3	Bacteria	Proteobacteria	Gammaproteobacteria	Burkholderiales	Methylophilaceae
41dcd0269586f4604473077cc3a6fc79	Bacteria	Gemmatimonadota	Gemmatimonadetes	Gemmatimonadales	Gemmatimonadaceae	uncultured
f1492de13e7eccefb499d491154633b1	Bacteria	FCPU426	FCPU426	FCPU426	FCPU426	FCPU426
8738f9ba6e1274b79121499c35ea4035	Bacteria	Gemmatimonadota	Gemmatimonadetes	Gemmatimonadales	Gemmatimonadaceae	uncultured
b2bd6e7ee59bf13ee9b9c1a08ed7727e	Bacteria	Patescibacteria	Parcubacteria	Candidatus_Adlerbacteria	Candidatus_Adlerbacteria	Candidatus_Adlerbacteria
d3e6882282c4a435d7d631afa75907c2	Bacteria	Proteobacteria	Alphaproteobacteria	uncultured	uncultured	uncultured
cb00f4c8543b3fb7ff701219ea649b81	Bacteria	Planctomycetota	Phycisphaerae	Phycisphaerales	Phycisphaeraceae	Urania-1B-19_marine_sediment_group
6c574820be8cdf3e20bc902598515a7d	Bacteria	Patescibacteria	Parcubacteria	Parcubacteria	Parcubacteria	Parcubacteria
a82bd23be1d7b087ae7ee97bc2a62f67	Bacteria	Fibrobacterota	Fibrobacteria	Fibrobacterales	Fibrobacteraceae	possible_genus_04
f9a322f40b0a6348d2d483ecff56685a	Bacteria	Chloroflexi	Anaerolineae	SBR1031	SBR1031	SBR1031
65271f00d94d0288a85dd05a3428024b	Bacteria	Proteobacteria	Gammaproteobacteria	Steroidobacterales	Steroidobacteraceae	uncultured
b0694b0011c9b54a0793b59a81d57f7b	Bacteria	Proteobacteria	Gammaproteobacteria	Ectothiorhodospirales	Thioalkalispiraceae	uncultured
a20505306222fe04b9a8ce62a9f41554	Bacteria	Armatimonadota	Fimbriimonadia	Fimbriimonadales	Fimbriimonadales	Fimbriimonadales
654b19f1c469a8b119a84667377cb86b	Bacteria	Acidobacteriota	AT-s3-28	AT-s3-28	AT-s3-28	AT-s3-28
61bf6bf71bd4f607e8cdcb12082c76d8	Bacteria	Proteobacteria	Alphaproteobacteria	Rhizobiales	Rhizobiales_Incertae_Sedis	Bauldia
bb5d1449d91b87d61ed1d57af37b3552	Bacteria	Sumerlaeota	Sumerlaeia	Sumerlaeales	Sumerlaeaceae	Sumerlaea
e8b5e6387ac94ed81af4cf17379918e6	Bacteria	Sumerlaeota	Sumerlaeia	Sumerlaeales	Sumerlaeaceae	Sumerlaea
6724f1a05d9cc423d07264329c6b86b4	Bacteria	Latescibacterota	Latescibacterota	Latescibacterota	Latescibacterota	Latescibacterota
ae0f06415cdb8dd465772f63cc85a5b5	Bacteria	Planctomycetota	Planctomycetes	Planctomycetales	uncultured	uncultured
c573c80fe61133be7e0441bae8372c4c	Bacteria	Methylomirabilota	Methylomirabilia	Rokubacteriales	Rokubacteriales	Rokubacteriales
366e4b1c79bc5c1e72d7fc23e1d263b0	Bacteria	Chloroflexi	Anaerolineae	SBR1031	SBR1031	SBR1031
115e895ef5d6fb25665c5e845d06c6b9	Bacteria	Chloroflexi	Anaerolineae	SBR1031	A4b	A4b
96566bd6502a31991677de833431772f	Bacteria	Verrucomicrobiota	Chlamydiae	Chlamydiales	cvE6	cvE6
465d5cb203fe6eb438bd536c819e699e	Bacteria	Spirochaetota	Spirochaetia	Spirochaetales	Spirochaetaceae	Salinispira
cb61706615f3690ea2bed9f0dbeeaeca	Bacteria	Planctomycetota	Phycisphaerae	CCM11a	CCM11a	CCM11a
055498c52751b6a955b2263eb60ea7e8	Bacteria	Proteobacteria	Gammaproteobacteria	uncultured	uncultured	uncultured
70d858aa02201691ec257c0e6cfd7dbf	Bacteria	Verrucomicrobiota	Verrucomicrobiae	Opitutales	Opitutaceae	Opitutus
a0d65f250c21ced36a62378ff3c116f6	Bacteria	Proteobacteria	Alphaproteobacteria	Micavibrionales	uncultured	uncultured
8acde2a5b97d76bdc85d04cc4161e809	Bacteria	Bacteroidota	SJA-28	SJA-28	SJA-28	SJA-28
94bdc35f0ec78342889282113766a6c7	Bacteria	Planctomycetota	Planctomycetes	Planctomycetales	uncultured	uncultured
fa7d1460db92ffe823221f9bff7181bd	Bacteria	Proteobacteria	Alphaproteobacteria	Sphingomonadales	Sphingomonadaceae	Sphingorhabdus
32ec6590caafbd1341fb1e159a3f1fce	Bacteria	Chloroflexi	Anaerolineae	SBR1031	A4b	A4b
4c678fae3d6446f26d1ea7230318364f	Bacteria	Planctomycetota	Planctomycetes	Pirellulales	Pirellulaceae	uncultured
8db58924ce7d1b170008b6a80c488e68	Bacteria	Proteobacteria	Gammaproteobacteria	Ga0077536	Ga0077536	Ga0077536
345e64dcfe9be2267a8cbaa164e4e0d9	Bacteria	Sumerlaeota	Sumerlaeia	Sumerlaeales	Sumerlaeaceae	Sumerlaea
2443449d8cfc809e19c3de1d9a0daf19	Bacteria	Bacteroidota	Kryptonia	Kryptoniales	BSV26	BSV26
395524a97c357fd46b2028664c28c201	Bacteria	Latescibacterota	Latescibacterota	Latescibacterota	Latescibacterota	Latescibacterota
f4269ebb1fdab61832c5c7c298974bbf	Bacteria	Acidobacteriota	Thermoanaerobaculia	Thermoanaerobaculales	Thermoanaerobaculaceae	Subgroup_10
522ffd78a1cf9e692c48c335dcf7aa54	Bacteria	Chloroflexi	Dehalococcoidia	S085	S085	S085
d71cfdf989cf579e3ede841cdf868842	Bacteria	Firmicutes	Bacilli	Entomoplasmatales	type_III	type_III
45de2de6e98ccbcf578dc04cef81a1c5	Bacteria	Chloroflexi	Anaerolineae	Anaerolineales	Anaerolineaceae	uncultured
4beebed72bcbe7f4abdb643f2a768ab2	Bacteria	Acidobacteriota	Vicinamibacteria	Vicinamibacterales	uncultured	uncultured
0e0f777e50a9e07455022cc0ad74a98f	Bacteria	Acidobacteriota	Acidobacteriae	Acidobacteriales	uncultured	uncultured
99a6e2085dc8ba2616bf45dda858dfc4	Bacteria
23a1feb2e74561da6303e8c27c5d9b58	Bacteria	Patescibacteria	ABY1	Candidatus_Kuenenbacteria	Candidatus_Kuenenbacteria	Candidatus_Kuenenbacteria
3d7568c54c4dbcd05161c3e5e1035732	Bacteria	Proteobacteria	Gammaproteobacteria	Xanthomonadales	Rhodanobacteraceae	Ahniella
58aa0f534cc7e38cd20fdd1f0ed49081	Bacteria	Bdellovibrionota	Oligoflexia	0319-6G20	0319-6G20	0319-6G20
936958d4f110e1daca5120780f3a3dca	Bacteria	Armatimonadota	Fimbriimonadia	Fimbriimonadales	Fimbriimonadaceae	Fimbriimonadaceae
eb8a7ed4eb3ed9628263b1db05fa37de	Bacteria	Patescibacteria	Parcubacteria	Candidatus_Kaiserbacteria	Candidatus_Kaiserbacteria	Candidatus_Kaiserbacteria
ccbc9a11b2e994d87c6ee452e53579b1	Bacteria	Chloroflexi	Anaerolineae	Anaerolineales	Anaerolineaceae	uncultured
a0db466ee3c2b8af31d62c51129c9c20	Bacteria	Proteobacteria	Gammaproteobacteria	Gammaproteobacteria_Incertae_Sedis	Unknown_Family	Acidibacter
d69c4e2c6962e6bc7d26c877fa01e779	Bacteria	Planctomycetota	Phycisphaerae	Tepidisphaerales	WD2101_soil_group	WD2101_soil_group
68975952cdf9bee843f1ab2b679014c2	Bacteria	Proteobacteria	Gammaproteobacteria	Burkholderiales	Neisseriaceae	uncultured
0289e1eb6564bcc84aabb660fbcc7180	Bacteria	Actinobacteriota	Actinobacteria	Propionibacteriales	Nocardioidaceae	Kribbella
4f5edb32f77f54d40bf92c3b0ab041ac	Bacteria	Patescibacteria	Parcubacteria	Candidatus_Kaiserbacteria	Candidatus_Kaiserbacteria	Candidatus_Kaiserbacteria
cdf569b7611edeef160faa733f9e91c7	Bacteria	Armatimonadota	Fimbriimonadia	Fimbriimonadales	Fimbriimonadaceae	Fimbriimonadaceae
660717d131f8d538edba43fa9ba910ef	Bacteria	Acidobacteriota	Subgroup_25	Subgroup_25	Subgroup_25	Subgroup_25
f373515760c77ca60adaefe74bd9e96e	Bacteria	Verrucomicrobiota	Chlamydiae	Chlamydiales
5767b682d636ca54792cceef5c136b25	Bacteria	Patescibacteria	Parcubacteria	Candidatus_Adlerbacteria	Candidatus_Adlerbacteria	Candidatus_Adlerbacteria
ac268ab1e6d0f80963f2722be487b304	Bacteria	Chloroflexi	Anaerolineae	SBR1031	A4b	A4b
462a33fdda5bf222b3f47ad60f83180c	Bacteria	Proteobacteria	Alphaproteobacteria	Rhodospirillales	uncultured	uncultured
a9255b74d12d1016d7f0fbe29e819b06	Bacteria	Acidobacteriota	Subgroup_22	Subgroup_22	Subgroup_22	Subgroup_22
df8c3635f6005785f6e6003f396eeeca	Bacteria	Proteobacteria	Gammaproteobacteria	Pseudomonadales	Pseudomonadaceae	Pseudomonas
79009565b77f0f118738b85331d92cd5	Bacteria	Acidobacteriota	AT-s3-28	AT-s3-28	AT-s3-28	AT-s3-28
13b93be26466327e613b28136449b966	Bacteria	Planctomycetota
25d0514ef375e2567b8255ef7dc4bf26	Bacteria	Proteobacteria	Gammaproteobacteria	CCD24	CCD24	CCD24
03ffe1e755ca89c651467809ead324c9	Bacteria	Proteobacteria	Alphaproteobacteria	Rhodospirillales	uncultured	uncultured
56bb5ae2e83666df411c7f7b65d79f56	Bacteria	Dependentiae	Babeliae	Babeliales
8e929699e95b9358799ba47cb47662d0	Bacteria	Planctomycetota	Planctomycetes	Planctomycetales	Schlesneriaceae	Planctopirus
464aedd5ac5f0a5fd1e2581ee720dd7b	Bacteria	Proteobacteria
f69171bb5f34e1062a4efb290cb3279f	Bacteria	Acidobacteriota	Acidobacteriae	Bryobacterales	Bryobacteraceae	Bryobacter
e3b6542194cac81ef54bc7c1e83c453e	Bacteria	Spirochaetota	Leptospirae	Leptospirales	Leptospiraceae	uncultured
130d36bf4a2ed4dc6afeaee909aa3c97	Bacteria	Proteobacteria	Gammaproteobacteria	R7C24	R7C24	R7C24
468a9ae16404f86538d329577155be0e	Bacteria	Proteobacteria	Alphaproteobacteria	Micropepsales	Micropepsaceae	uncultured
08e1cde2bc86c3a6cf73f2ed836ad1d4	Bacteria	Proteobacteria	Gammaproteobacteria	Diplorickettsiales	Diplorickettsiaceae	uncultured
6b5e576bafbdad627bcc1e346b8ac2ed	Bacteria	Patescibacteria	Microgenomatia	Candidatus_Curtissbacteria	Candidatus_Curtissbacteria	Candidatus_Curtissbacteria
6884acc8137cb9d066d492a238dea8f7	Bacteria	Patescibacteria	Kazania	Kazania	Kazania	Kazania
34e224607f2bf6b0b6733b25a112e2c6	Bacteria	Chloroflexi	Anaerolineae	SBR1031	A4b	A4b
cfebe6d873e9d1e4318d8b2e362d1ff9	Bacteria	Patescibacteria	Parcubacteria	Candidatus_Kaiserbacteria	Candidatus_Kaiserbacteria	Candidatus_Kaiserbacteria
f7d932d79117d39b8262c8ce408a35e7	Bacteria	Proteobacteria	Gammaproteobacteria	Gammaproteobacteria_Incertae_Sedis	Unknown_Family	Candidatus_Ovatusbacter
cfc0e34fbac20259d22253a7c380aa1e	Bacteria	Methylomirabilota	Methylomirabilia	Rokubacteriales	WX65	WX65
22b5a3f1df373b670df7ba7cd5894f6d	Bacteria	Patescibacteria	Microgenomatia	Candidatus_Curtissbacteria	Candidatus_Curtissbacteria	Candidatus_Curtissbacteria
27c7e03f284d859329afcc5de256ccf9	Bacteria	Bdellovibrionota	Oligoflexia	0319-6G20	0319-6G20	0319-6G20
07599ecb5febc42c67d09dfbdb92b83f	Bacteria	Latescibacterota	Latescibacterota	Latescibacterota	Latescibacterota	Latescibacterota
e34b290af8dc7b9b7957eec668b217a4	Bacteria	Chloroflexi	TK10	TK10	TK10	TK10
2a9414294bcd0a018f7ba0d018a0692f	Bacteria	Acidobacteriota	Vicinamibacteria	Vicinamibacterales	Vicinamibacteraceae	Vicinamibacteraceae
0136f99b5df031bc85595f01e06e992c	Bacteria	Proteobacteria	Alphaproteobacteria	uncultured	uncultured	uncultured
7d1ecc153615ce67640088a977544cab	Bacteria	Proteobacteria	Gammaproteobacteria	PLTA13	PLTA13	PLTA13
11b401903b39ccba1eff3a4e1fba7016	Bacteria	Firmicutes	Bacilli	Entomoplasmatales	type_III	type_III
be2719038b88303fe588d8f97bac82ba	Bacteria	Myxococcota	Polyangia	Haliangiales	Haliangiaceae	Haliangium
83841ba7a63733680e225e348152a687	Bacteria	Acidobacteriota	Vicinamibacteria	Vicinamibacterales	Vicinamibacteraceae	Vicinamibacteraceae
e9845bf43be6424ba84baceef052df54	Bacteria	Proteobacteria	Alphaproteobacteria	Kiloniellales	Fodinicurvataceae	uncultured
820dda8e0dd7cdade215e21ed6c2eab3	Bacteria	Proteobacteria	Gammaproteobacteria
f671af7009cb72dc388647828cc453cc	Bacteria	Verrucomicrobiota	Chlamydiae	Chlamydiales	Parachlamydiaceae	Neochlamydia
b1f54e2781a9e45a4b88ba880b49a49c	Bacteria	Planctomycetota	BD7-11	BD7-11	BD7-11	BD7-11
ea280ec48bcbd227e1bc2d3550ff2b65	Bacteria	Proteobacteria	Gammaproteobacteria	Xanthomonadales	Xanthomonadaceae	Arenimonas
e0c893e4d814fc582b51e088950dd531	Bacteria	Methylomirabilota	Methylomirabilia	Rokubacteriales	WX65	WX65
85a6b04dce91be75e9cb841c5e917fa2	Bacteria	Verrucomicrobiota	Verrucomicrobiae	Opitutales	Opitutaceae	Alterococcus
f9503870ac80535220a091905be80a7c	Bacteria	Gemmatimonadota	Gemmatimonadetes	Gemmatimonadales	Gemmatimonadaceae	uncultured
57ed49d21b4495c1def9ac19a49b6d17	Bacteria	Acidobacteriota	Subgroup_5	Subgroup_5	Subgroup_5	Subgroup_5
425ac6ad72c545b87c40806cabc817a9	Bacteria	Proteobacteria	Alphaproteobacteria	Rhizobiales	A0839	A0839
07f2166eb8cba1e99ba014d9c985869b	Bacteria	Proteobacteria	Alphaproteobacteria	Dongiales	Dongiaceae	Dongia
8420eb60650b637a8f106f7961008962	Bacteria	Acidobacteriota	Holophagae	Subgroup_7	Subgroup_7	Subgroup_7
9f0069b20a2d6c0d3c8d8871d8d12d23	Bacteria	Gemmatimonadota	Gemmatimonadetes	Gemmatimonadales	Gemmatimonadaceae	uncultured
7f134be669c1e35768f4abd6ec556f5b	Bacteria	Acidobacteriota	Vicinamibacteria	Vicinamibacterales	uncultured	uncultured
22b9f4735230b61e5c165e65d70d3710	Bacteria	Proteobacteria	Gammaproteobacteria	Xanthomonadales	Rhodanobacteraceae	Dokdonella
ad30e8fd0d8747d6c8a397ae7fa2af26	Bacteria	Latescibacterota	Latescibacterota	Latescibacterota	Latescibacterota	Latescibacterota
e7790714c8e5fa13044a733f00498144	Bacteria	Myxococcota	Polyangia	Polyangiales	Sandaracinaceae	uncultured
e0c0121b8c030949f05af24a5008a21c	Bacteria	Actinobacteriota	Actinobacteria	Propionibacteriales	Nocardioidaceae	Nocardioides
b5af464cea0d45c76b967a60934fd549	Bacteria	Proteobacteria	Gammaproteobacteria	Xanthomonadales	Rhodanobacteraceae	Ahniella
b2425f1b83807a642241b81ee4806fcb	Bacteria	Proteobacteria	Gammaproteobacteria	Gammaproteobacteria_Incertae_Sedis	Unknown_Family	Candidatus_Ovatusbacter
94f8040db64eeda3aa7490f0d3f36714	Bacteria	Gemmatimonadota	Gemmatimonadetes	Gemmatimonadales	Gemmatimonadaceae	uncultured
0ac4bf3f7ddf5d13b8ac76c802130899	Bacteria	Armatimonadota	Fimbriimonadia	Fimbriimonadales	Fimbriimonadales	Fimbriimonadales
99ec08989949f071a8be0b5fa703a5fa	Bacteria	Chloroflexi	Anaerolineae	Anaerolineales	Anaerolineaceae	uncultured
c3f1e12c0666025ab5775fbf3644f5b6	Bacteria	Planctomycetota	Phycisphaerae	Phycisphaerales	Phycisphaeraceae	SM1A02
415e71dbdbbd6721862631da4a9b24a5	Bacteria	Chloroflexi	Dehalococcoidia	SAR202_clade	SAR202_clade	SAR202_clade
8114d36504f382d4b07e7223819d3e90	Bacteria	Patescibacteria	Parcubacteria	Candidatus_Adlerbacteria	Candidatus_Adlerbacteria	Candidatus_Adlerbacteria
a3865f0b01b632b284ac299c624b1ad8	Bacteria	Gemmatimonadota	Gemmatimonadetes	Gemmatimonadales	Gemmatimonadaceae	uncultured
4e3c16ee85f8d6b2492bf2805050bd93	Bacteria	Acidobacteriota	Vicinamibacteria	Vicinamibacterales	uncultured	uncultured
30781dde0af9d5ab6708e9bf127de09a	Bacteria	Verrucomicrobiota	Verrucomicrobiae	Opitutales	Opitutaceae	Alterococcus
b24015f618c7c5b9b19bc374bd4963fb	Bacteria	Proteobacteria	Alphaproteobacteria	uncultured	uncultured	uncultured
b77eab8e831a3ea0291bf0fb902c4bd8	Bacteria	Latescibacterota	Latescibacterota	Latescibacterota	Latescibacterota	Latescibacterota
c2360ec0fb28f76758fb6a76f6c8af3c	Bacteria	Proteobacteria	Alphaproteobacteria	Caulobacterales	Hyphomonadaceae	SWB02
4c8a88ba5c53377c7e6bf7c29976f752	Bacteria	Latescibacterota	Latescibacterota	Latescibacterota	Latescibacterota	Latescibacterota
c35ab6f132a7b16fda35a6eab5892af1	Bacteria	Patescibacteria	Parcubacteria	Parcubacteria	Parcubacteria	Parcubacteria
22e2ca4ddfbc895fa45abad4aca6d6a1	Bacteria	Armatimonadota	Fimbriimonadia	Fimbriimonadales	Fimbriimonadaceae	Fimbriimonadaceae
19560d3db03d8e52e989a59eb6ab6c04	Bacteria	Acidobacteriota	Subgroup_25	Subgroup_25	Subgroup_25	Subgroup_25
cee8f5d659f23c42cf0ae75b2890e3d6	Bacteria	Chloroflexi	Anaerolineae	Anaerolineales	Anaerolineaceae	uncultured
20f3aa1396ec997d30180b43583e2d9d	Bacteria	Nitrospirota	Nitrospiria	Nitrospirales	Nitrospiraceae	Nitrospira
1cdc32feb0fee95e443b47a630ec9b8f	Bacteria	Latescibacterota	Latescibacterota	Latescibacterota	Latescibacterota	Latescibacterota
f641af8de65aa0d6b6e1b34a655e690c	Bacteria	Myxococcota	Polyangia	Polyangiales	Sandaracinaceae	uncultured
efda5ab3967aff4b06a9f351370b3b36	Bacteria	Latescibacterota	Latescibacterota	Latescibacterota	Latescibacterota	Latescibacterota
8aca660f4d04ef45c8e06398f584b460	Bacteria	Patescibacteria	Parcubacteria	Candidatus_Kaiserbacteria	Candidatus_Kaiserbacteria	Candidatus_Kaiserbacteria
b734002ae65ac6913412c143410e9e9f	Bacteria	Chloroflexi	Dehalococcoidia	S085	S085	S085
8c1b5e704ccd4e5cde6f8c879c071c8a	Bacteria	Verrucomicrobiota	Verrucomicrobiae	Opitutales	Opitutaceae	Lacunisphaera
c86722c2d8a9f65541e28cb8da42f484	Bacteria	Acidobacteriota	Vicinamibacteria	Vicinamibacterales	Vicinamibacteraceae
d3e972c89171965657c758b214d1872c	Bacteria	Proteobacteria	Alphaproteobacteria	Rhodobacterales	Rhodobacteraceae
a88306fd63d449dc91584e8b687f7c40	Bacteria	Proteobacteria	Gammaproteobacteria	Diplorickettsiales	Diplorickettsiaceae	uncultured
addb96b3f1b237cc3bf750956893771a	Bacteria	Proteobacteria	Alphaproteobacteria	Caulobacterales	Caulobacteraceae	Caulobacter
732e9e0fb0155f7496f3f3388f104861	Bacteria	Hydrogenedentes	Hydrogenedentia	Hydrogenedentiales	Hydrogenedensaceae	Hydrogenedensaceae
ef01fdf429fb9ba5a785ff8f462b9520	Bacteria	Proteobacteria	Gammaproteobacteria	Diplorickettsiales	Diplorickettsiaceae	uncultured
cc5a2ab77f5bce61c1d2c9f0a680f424	Bacteria	Proteobacteria	Alphaproteobacteria	Paracaedibacterales	Paracaedibacteraceae	Candidatus_Captivus
d3d8a5e56076513e6a9cb6df5a5747f5	Bacteria	Proteobacteria	Gammaproteobacteria	Xanthomonadales	Xanthomonadaceae	Arenimonas
615a0552aee4cfb3c1abd20bbd89547b	Bacteria	Proteobacteria	Alphaproteobacteria	Rhizobiales	Devosiaceae
584f3d71e1df39c0bb94a7bc7bd8e10b	Bacteria	Planctomycetota	Planctomycetes	Pirellulales	Pirellulaceae	uncultured
19fbd4733f34f49630569dac62857a65	Bacteria	Myxococcota	bacteriap25	bacteriap25	bacteriap25	bacteriap25
c36cde9bc9f86950c02257d4744f83aa	Bacteria	Proteobacteria	Gammaproteobacteria	Xanthomonadales	Xanthomonadaceae	Lysobacter
caf246dfc97fd59d19f53a98d2d1b6d6	Bacteria	Acidobacteriota	Thermoanaerobaculia	Thermoanaerobaculales	Thermoanaerobaculaceae	Subgroup_10
29ebd3a0b1ca509f43b5150a67edddd8	Bacteria	Proteobacteria	Gammaproteobacteria	Diplorickettsiales	Diplorickettsiaceae	Aquicella
34544a58bcee223504f39b1a20740145	Bacteria	Proteobacteria	Gammaproteobacteria	Xanthomonadales	Xanthomonadaceae	Arenimonas
b1b1a752ed82c68d86d0c4d69dc012ab	Bacteria	Proteobacteria	Alphaproteobacteria	Caulobacterales	Caulobacteraceae	Asticcacaulis
f7f0dd9e826779d78d46cc8b339bf7ec	Bacteria	Acidobacteriota	Vicinamibacteria	Vicinamibacterales	Vicinamibacteraceae	Vicinamibacteraceae
a9a089889e86bf6adf59742b121d68ed	Bacteria	Verrucomicrobiota	Verrucomicrobiae	Pedosphaerales	Pedosphaeraceae	Pedosphaeraceae
b4353424ee450620642b79e89973ee1b	Bacteria	Proteobacteria	Gammaproteobacteria	Xanthomonadales	Xanthomonadaceae	Lysobacter
1eb48fb4eb942f077cc0d46108755a7a	Bacteria	Methylomirabilota	Methylomirabilia	Rokubacteriales	WX65	WX65
3b6320b6296a27e3b1db2da9f3740d5d	Bacteria	Proteobacteria	Gammaproteobacteria	Diplorickettsiales	Diplorickettsiaceae	Aquicella
efbea8c7975653725a9abce680135e64	Bacteria	Dadabacteria	Dadabacteriia	Dadabacteriales	Dadabacteriales	Dadabacteriales
604852fdd00bd71e72850b47451dcb5c	Bacteria	Patescibacteria	Parcubacteria	Parcubacteria	Parcubacteria	Parcubacteria
4a56c168efa3021060b44ce6a1d6c932	Bacteria	Proteobacteria	Gammaproteobacteria	Diplorickettsiales	Diplorickettsiaceae	Rickettsiella
352f3742cc9e3f0b7433b2a4eed19186	Bacteria	Acidobacteriota	Subgroup_5	Subgroup_5	Subgroup_5	Subgroup_5
25365950d69b1f00f91b1b1aed03996e	Bacteria	Proteobacteria	Alphaproteobacteria	Dongiales	Dongiaceae	Dongia
8a73c5b4f49742c897b3f5e4bc794a2f	Bacteria	Proteobacteria	Gammaproteobacteria	Burkholderiales	Comamonadaceae
2e1939b9eaeda4a573a87c889be68585	Bacteria	Proteobacteria	Gammaproteobacteria	R7C24	R7C24	R7C24
b5721ea85f5da3963f985c54be512ecc	Bacteria	Acidobacteriota	Acidobacteriae	Subgroup_13	Subgroup_13	Subgroup_13
b481dad9bed2d513e86f211fa12c002f	Bacteria	Patescibacteria	Microgenomatia	Candidatus_Gottesmanbacteria	Candidatus_Gottesmanbacteria	Candidatus_Gottesmanbacteria
0e2dac490e3fbeb122b9be22fbd92098	Bacteria	Latescibacterota	Latescibacterota	Latescibacterota	Latescibacterota	Latescibacterota
3883a92fa0ee7ee4456e570b4baf5afc	Bacteria	Latescibacterota	Latescibacterota	Latescibacterota	Latescibacterota	Latescibacterota
27c75cbc2ded60ec72ecb974a5e9da65	Bacteria	Acidobacteriota	Acidobacteriae	Subgroup_2	Subgroup_2	Subgroup_2
1f1311416ce25aab0c8b0d650e589671	Bacteria	Patescibacteria	Microgenomatia	Candidatus_Levybacteria	Candidatus_Levybacteria	Candidatus_Levybacteria
29f3eecf7e5a2190be58123928fd2cdb	Bacteria	Acidobacteriota	Vicinamibacteria	Vicinamibacterales	Vicinamibacteraceae	Vicinamibacteraceae
6bd5cf4033cc41541898db87f717e1ec	Bacteria	Bacteroidota	Bacteroidia	Chitinophagales	Saprospiraceae	uncultured
318179bbc911ddd1d115add8959c9e49	Bacteria	Chloroflexi	Anaerolineae	Anaerolineales	Anaerolineaceae	uncultured
1f8550725f6864b35cc71b6ebe8ee946	Bacteria	Proteobacteria	Gammaproteobacteria	Diplorickettsiales	Diplorickettsiaceae	uncultured
04879262abae0e30eb9212b16c0becc0	Bacteria	Dependentiae	Babeliae	Babeliales
8ed2f97558b597efc717121cbb006a96	Bacteria	Proteobacteria	Gammaproteobacteria	Gammaproteobacteria_Incertae_Sedis	Unknown_Family	uncultured
f074e895262b6f20a171fb5f057470dc	Bacteria	Chloroflexi	Anaerolineae	SBR1031	A4b	A4b
e0408b8dd318802b5ac3dc31137020e8	Bacteria	Verrucomicrobiota	Verrucomicrobiae	Opitutales	Opitutaceae
9a88eeba3f3b29ab4b815a7030862b91	Bacteria	Desulfobacterota	Desulfuromonadia	Geobacterales	Geobacteraceae	Citrifermentans
b8478e9cca7a2f8358c380496a5c4b27	Bacteria	Methylomirabilota	Methylomirabilia	Rokubacteriales	Rokubacteriales	Rokubacteriales
aee2b8c55e155292099ed06fff9498c3	Bacteria	Zixibacteria	Zixibacteria	Zixibacteria	Zixibacteria	Zixibacteria
f1cd78826b32f85ef5f8641ff92ff12b	Bacteria	Proteobacteria	Gammaproteobacteria	Pseudomonadales	Pseudomonadaceae	Pseudomonas
4f0db7bc4a7a08ad195dc7523e133898	Bacteria	Acidobacteriota	Vicinamibacteria	Vicinamibacterales	Vicinamibacteraceae	Vicinamibacteraceae
b2b2b6195bd1f6f2e6fc3d50d776da3a	Bacteria	Bdellovibrionota	Oligoflexia	0319-6G20	0319-6G20	0319-6G20
3153b5b1aa748718b72f40e90f7f729b	Bacteria	Acidobacteriota	Thermoanaerobaculia	Thermoanaerobaculales	Thermoanaerobaculaceae	Subgroup_10
7765663087ef59674df99abb9ced14a9	Bacteria	Planctomycetota	Planctomycetes	Planctomycetales	Rubinisphaeraceae	Planctomicrobium
7f0e1fc9f8faa5f3581fde897dee0001	Bacteria	Chloroflexi	Anaerolineae	SBR1031	A4b	A4b
faea15c0f50c1faa10d9c28b8ad30ac2	Bacteria	Nitrospirota	4-29-1	4-29-1	4-29-1	4-29-1
09aa07b793607ce2bd97ed9eb231e67a	Bacteria	Proteobacteria	Gammaproteobacteria	CCD24	CCD24	CCD24
df3ebcf2c40ff08297a0b937c8cacfb9	Bacteria	Planctomycetota	Phycisphaerae	Phycisphaerales	Phycisphaeraceae	I-8
450b1aefa61dd7870b00497a62fc6f20	Bacteria	Proteobacteria	Gammaproteobacteria	Burkholderiales	Nitrosomonadaceae	Nitrosomonas
4191b4f4e157fdcef0ad3bf93a7da87e	Bacteria	Verrucomicrobiota	Chlamydiae	Chlamydiales	cvE6	cvE6
6f2af546e7738a28477eb73547c629d4	Bacteria	Proteobacteria	Alphaproteobacteria	Elsterales	uncultured	uncultured
acfc93a5435aefdea2066e9003bcfbce	Bacteria	Proteobacteria	Alphaproteobacteria	Acetobacterales	Acetobacteraceae	Rhodovastum
4beffc07d45b2c758b71f6de0f973202	Bacteria	Proteobacteria	Gammaproteobacteria	Steroidobacterales	Steroidobacteraceae	Steroidobacter
1eda8d481a1bf305ce11c45639ba64ad	Bacteria	Patescibacteria	Microgenomatia	Candidatus_Levybacteria	Candidatus_Levybacteria	Candidatus_Levybacteria
1927619d5ff4a666bf231b48727c3208	Bacteria	Latescibacterota	Latescibacterota	Latescibacterota	Latescibacterota	Latescibacterota
053ad4bce56c1de18818d6fdc659de3e	Bacteria	Proteobacteria	Gammaproteobacteria	Pseudomonadales	Pseudomonadaceae	Pseudomonas
ee5cb7e1113b6fd0186cea43bcf8a21d	Bacteria	Myxococcota	Polyangia	Polyangiales	Sandaracinaceae	uncultured
abe8b59e8ea705e2ae4e7c337563b630	Bacteria	Chloroflexi	JG30-KF-CM66	JG30-KF-CM66	JG30-KF-CM66	JG30-KF-CM66
19f679501ff9dd96e3f6bc093aa2e2b6	Bacteria	Planctomycetota	OM190	OM190	OM190	OM190
8914959993454d0dcede2def8840ed94	Bacteria	Planctomycetota	Phycisphaerae	Phycisphaerales	Phycisphaeraceae	AKYG587
bc75659ec5850e9d7eda88a6b6b50ca8	Bacteria
01cf70b8ec13506e01222c8773ac76d2	Bacteria	Verrucomicrobiota	Chlamydiae	Chlamydiales	cvE6	cvE6
b564ec24330093330faad1f36815ab73	Bacteria	Proteobacteria	Gammaproteobacteria	Burkholderiales	Oxalobacteraceae
dfb9e383ab6596b9f81893be3e43c094	Bacteria	Gemmatimonadota	Gemmatimonadetes	Gemmatimonadales	Gemmatimonadaceae	uncultured
4a0056e422946977b57654b87a955b06	Bacteria	Proteobacteria	Gammaproteobacteria	Legionellales	Legionellaceae	Legionella
42a585a7aee211f5a647f4e7eb99ba39	Bacteria	Myxococcota	Polyangia	Polyangiales	Sandaracinaceae	uncultured
c57c9333c2f05dcf5366be19b8155e78	Bacteria	Acidobacteriota	Subgroup_22	Subgroup_22	Subgroup_22	Subgroup_22
e730cfbb69bafc14148f9d70ba0fe8ef	Bacteria	Acidobacteriota	Acidobacteriae	Subgroup_2	Subgroup_2	Subgroup_2
c17d9c5303dd28c5c0f90ecdd9aa53a5	Bacteria	Proteobacteria	Alphaproteobacteria	Rhodospirillales	uncultured	uncultured
ccf47495b3d98d69619c1540dc9ea67e	Bacteria	Proteobacteria	Gammaproteobacteria	Diplorickettsiales	Diplorickettsiaceae	Aquicella
052c4cc990acc78ac6253a3ebfc3d13b	Bacteria	Actinobacteriota	Actinobacteria	Micrococcales	Micrococcaceae
15f87712b7497a2638b17c2e0533a5b0	Bacteria	Bdellovibrionota	Oligoflexia	0319-6G20	0319-6G20	0319-6G20
a12ac1beb9ce3b27c3c805b091adec0b	Bacteria	Acidobacteriota	Acidobacteriae
bad946fce90c80a7a81be54a6ff48814	Bacteria	Patescibacteria	Parcubacteria	Parcubacteria	Parcubacteria	Parcubacteria
d9d7b3c6ca48d38c8b66d9d086b9f8a3	Bacteria	Proteobacteria	Gammaproteobacteria	Xanthomonadales	Xanthomonadaceae	Arenimonas
132ca08636a4a81bc41d9f6a9f962b4e	Bacteria	Methylomirabilota	Methylomirabilia	Rokubacteriales	Rokubacteriales	Rokubacteriales
30721b7a962e41aba333b3390e838450	Bacteria	Acidobacteriota	Acidobacteriae	Acidobacteriales	Acidobacteriaceae_(Subgroup_1)	uncultured
3d1583632daf77c0925c5c92a39849ec	Bacteria	Patescibacteria	Parcubacteria	Candidatus_Kaiserbacteria	Candidatus_Kaiserbacteria	Candidatus_Kaiserbacteria
f12512686b93b40a3e0f688b4f7b7cdc	Bacteria	Methylomirabilota	Methylomirabilia	Rokubacteriales	Rokubacteriales	Rokubacteriales
330c27c35f05167278c40852b01c9ce0	Bacteria	Proteobacteria	Gammaproteobacteria	Gammaproteobacteria_Incertae_Sedis	Unknown_Family	Unknown_Family
0e5ba0bbebb762f6a3db5b59611ef2e9	Bacteria	Sumerlaeota	Sumerlaeia	Sumerlaeales	Sumerlaeaceae	Sumerlaea
63f9155ede82739ce9135cb41ed9d892	Bacteria	Chloroflexi	Dehalococcoidia	S085	S085	S085
266622aa14678d818e14ce146c6a283f	Bacteria	Nitrospirota	4-29-1	4-29-1	4-29-1	4-29-1
f42c7caa9f4f988c1011e058ea44ece8	Bacteria	Acidobacteriota	Subgroup_22	Subgroup_22	Subgroup_22	Subgroup_22
2459ad7bbbbe73e4a3496d2621691d09	Bacteria	Verrucomicrobiota	Kiritimatiellae	WCHB1-41	WCHB1-41	WCHB1-41
006999167920b401e4d36241cf7da166	Bacteria	Proteobacteria	Gammaproteobacteria	Burkholderiales	SC-I-84	SC-I-84
ee93d1be25ed8125e3de5d2162180bc9	Bacteria	Proteobacteria	Gammaproteobacteria	Burkholderiales	TRA3-20	TRA3-20
be32bbeaaf055d5d393ead192f70158d	Bacteria	Proteobacteria	Gammaproteobacteria	Gammaproteobacteria_Incertae_Sedis	Unknown_Family	Acidibacter
29c550abf1781ff5f4df530b85131962	Bacteria	Dependentiae	Babeliae	Babeliales
94a2b16f565aca04e894e0731cee614e	Bacteria	Patescibacteria	Parcubacteria
1406829cbf387e1d479dea7748195e89	Bacteria	Acidobacteriota	Acidobacteriae	Solibacterales	Solibacteraceae	Candidatus_Solibacter
8df11b748929a42f20fb684a7e01009b	Bacteria	Acidobacteriota	Blastocatellia	2024-11-01	2024-11-01	2024-11-01
80b4cb05ef2871235fdb316d9008fdd1	Bacteria	Myxococcota	Polyangia	Polyangiales	Sandaracinaceae	uncultured
e9afa5f000c96cdf8a13c60c59d4e6a5	Bacteria	Verrucomicrobiota	Verrucomicrobiae	Opitutales	Opitutaceae	Alterococcus
9be91d826b39dfb131df0d26299f9d34	Bacteria	Gemmatimonadota	Gemmatimonadetes	Gemmatimonadales	Gemmatimonadaceae	uncultured
9ceca48bbf4d1a042cc29b97506eec8f	Bacteria	Patescibacteria	Parcubacteria	Candidatus_Kaiserbacteria	Candidatus_Kaiserbacteria	Candidatus_Kaiserbacteria
e05f22f42b3b4b3d1ea3f6699901bebb	Bacteria	Acidobacteriota	Vicinamibacteria	Subgroup_17	Subgroup_17	Subgroup_17
24562baab82f50a44a8b340ac7e8a657	Bacteria	Hydrogenedentes	Hydrogenedentia	Hydrogenedentiales	Hydrogenedensaceae	Hydrogenedensaceae
1a37b7ac7b7f783ab44e3095be6cac2f	Bacteria	Proteobacteria	Gammaproteobacteria	Xanthomonadales	Rhodanobacteraceae	Rhodanobacter
19264406b703f293d2d60e65ed1590cf	Bacteria	Proteobacteria	Alphaproteobacteria	Elsterales	uncultured	uncultured
195096124608f0d19621eb64ab062fc0	Bacteria	Acidobacteriota	Thermoanaerobaculia	Thermoanaerobaculales	Thermoanaerobaculaceae	Subgroup_10
124bbbe50f0ed3bf1f7d105d6af67072	Bacteria	Nitrospirota	Leptospirillia	Leptospirillales	Leptospirillaceae	Leptospirillum
e491111b2f57b6a0c0a4f86268b0e41e	Bacteria	Proteobacteria	Alphaproteobacteria	uncultured	uncultured	uncultured
d69dbb5168d40b1a7f6601d70cca3cf8	Bacteria	Proteobacteria	Gammaproteobacteria	Diplorickettsiales	Diplorickettsiaceae	uncultured
e1070e79435eb3a8b163396cdffd719b	Bacteria	Bdellovibrionota	Oligoflexia	0319-6G20	0319-6G20	0319-6G20
6ca875219f961f5783bd836ac497a8bb	Bacteria	Patescibacteria	Microgenomatia	Candidatus_Curtissbacteria	Candidatus_Curtissbacteria	Candidatus_Curtissbacteria
4c8042ebe60587adede0a08a06de4110	Bacteria	Acidobacteriota	Holophagae	Subgroup_7	Subgroup_7	Subgroup_7
96c7951115f8ade8bb2888f82223906a	Bacteria	Latescibacterota	Latescibacterota	Latescibacterota	Latescibacterota	Latescibacterota
d7226563e4fd4e65cc843bbfac0fd2bc	Bacteria	Proteobacteria	Gammaproteobacteria	Legionellales	Legionellaceae	uncultured
59361539577be7d951ac86a630447aaf	Bacteria	Proteobacteria	Alphaproteobacteria	Rhizobiales	Rhizobiaceae
69f7e145607259dd6b2249a0371b4f71	Bacteria	Proteobacteria	Alphaproteobacteria	Kiloniellales	Fodinicurvataceae	uncultured
2a0f77b2e5fb6cdf45148c108ffe091e	Bacteria	Acidobacteriota	Acidobacteriae	Solibacterales	Solibacteraceae	Candidatus_Solibacter
c049f5bf9a797cae7f245d27435067c8	Bacteria	Patescibacteria	Parcubacteria
63ec61be018fedebbe1b46539f1015c4	Bacteria	Proteobacteria	Gammaproteobacteria	Diplorickettsiales	Diplorickettsiaceae	uncultured
0692c1dad884825ce70c96aa73446fe6	Bacteria	Chloroflexi	Dehalococcoidia	S085	S085	S085
f9954b4d4b1656af06a9cb38d0432bef	Bacteria	Latescibacterota	Latescibacterota	Latescibacterota	Latescibacterota	Latescibacterota
bca9c71157b3e1be554667315c48f339	Bacteria	Desulfobacterota	Desulfuromonadia	PB19	PB19	PB19
f4adf68ff1fb568a73ed46f55c26f04d	Bacteria	Acidobacteriota	Vicinamibacteria	Subgroup_17	Subgroup_17	Subgroup_17
84c1d9e0e8c53de4789f54baad1d7ef9	Bacteria	Armatimonadota	Fimbriimonadia	Fimbriimonadales	Fimbriimonadaceae	Fimbriimonadaceae
cdcf81b645c3e0c4593197030e634cba	Bacteria	Latescibacterota	Latescibacterota	Latescibacterota	Latescibacterota	Latescibacterota
7044e12b218e1cf4ff1c3ac9d5e6c91e	Bacteria	Patescibacteria	Microgenomatia	Candidatus_Daviesbacteria	Candidatus_Daviesbacteria	Candidatus_Daviesbacteria
0c660b4046c776ce1e5c6db438789ea4	Bacteria	Acidobacteriota	Subgroup_22	Subgroup_22	Subgroup_22	Subgroup_22
4a42598822794eaadb631362633cdd1e	Bacteria	Acidobacteriota	Vicinamibacteria	Vicinamibacterales	uncultured	uncultured
1e2b4f0bd49a9fba17b514e1c30e52d1	Bacteria	Proteobacteria	Alphaproteobacteria	Paracaedibacterales	Paracaedibacteraceae	Candidatus_Paracaedibacter
f49deb1d4d5670ba2c4f5a7b7305809f	Bacteria	Planctomycetota	Planctomycetes	Pirellulales	Pirellulaceae	Pir4_lineage
de5afc09f896734b5071fe6b350d2f9d	Bacteria	Acidobacteriota	Holophagae	Subgroup_7	Subgroup_7	Subgroup_7
a813aeffd7a4c12e716992a2ae56cc4b	Bacteria	Proteobacteria	Gammaproteobacteria	Burkholderiales	SC-I-84	SC-I-84
4a43e1ead2b851f818b5cf7dd2f127dc	Bacteria	Proteobacteria	Gammaproteobacteria	Gammaproteobacteria_Incertae_Sedis	Unknown_Family	uncultured
75148d98a9269e8050825aae2a0739dd	Bacteria	Proteobacteria	Gammaproteobacteria	Gammaproteobacteria_Incertae_Sedis	Unknown_Family	Candidatus_Ovatusbacter
1bc15177bb9195cf9e8dd48c0dcbd156	Bacteria	Proteobacteria	Alphaproteobacteria	Rhizobiales	Methyloligellaceae	uncultured
f140bf7723a22c85beeb2b11654b6a3f	Bacteria	Verrucomicrobiota	Verrucomicrobiae	Opitutales	Opitutaceae	Alterococcus
0a1dbfff0bc1408ee0c220447a83b471	Bacteria	Proteobacteria	Gammaproteobacteria	Gammaproteobacteria_Incertae_Sedis	Unknown_Family	Acidibacter
a4dcedf463386ddad5d30a96a1b9b564	Bacteria	Proteobacteria	Alphaproteobacteria	Kiloniellales	Kiloniellaceae	Tagaea
81d31a90034e40dc85b97ae13a327349	Bacteria	Chloroflexi	Anaerolineae	Anaerolineales	Anaerolineaceae	uncultured
1bbf344a510ee885f9956d5dadbfd28e	Bacteria	Planctomycetota	Phycisphaerae	Tepidisphaerales	WD2101_soil_group	WD2101_soil_group
ffc43f202d38a8805a9ad6e11a8361e4	Bacteria	Zixibacteria	Zixibacteria	Zixibacteria	Zixibacteria	Zixibacteria
e44676b2a2b5f7748837b4502db4ac41	Bacteria	Acidobacteriota	Acidobacteriae	Acidobacteriales
f0109badec71d70658b9af9d295f2b92	Bacteria	Verrucomicrobiota	Chlamydiae	Chlamydiales
4126262db6c9fd8d9ba1127fe4d97d87	Bacteria	Acidobacteriota	Acidobacteriae	Solibacterales	Solibacteraceae	Candidatus_Solibacter
cd86a666d8d78b07e0b7e2830c9ff32c	Bacteria	Chloroflexi	Anaerolineae	Anaerolineales	Anaerolineaceae	uncultured
ba20834de4090327da963b2d1e2113a9	Bacteria	Latescibacterota	Latescibacterota	Latescibacterota	Latescibacterota	Latescibacterota
a6d06b4217ba94f6c8dbf8c4a25a74ec	Bacteria
c9315736d210bebab33a2c22bad75533	Bacteria	Proteobacteria	Gammaproteobacteria	Diplorickettsiales	Diplorickettsiaceae	uncultured
e14603e88f643db20edb33580494aa8c	Bacteria	Acidobacteriota
ae192a16c65cb96eeb708e4e1f596262	Bacteria	Methylomirabilota	Methylomirabilia	Rokubacteriales	Rokubacteriales	Rokubacteriales
00072938479bd4e4e72d7266938cb4d9	Bacteria	Chloroflexi	Anaerolineae	Anaerolineales	Anaerolineaceae	uncultured
87ab5dde7de241b175a25a3b2e0174fe	Bacteria	Latescibacterota	Latescibacterota	Latescibacterota	Latescibacterota	Latescibacterota
a33406fea2aa213e0fb6eb14db3f701c	Bacteria	Proteobacteria	Alphaproteobacteria	Rhizobiales	Rhizobiales_Incertae_Sedis	Bauldia
102654fa34b73987662c367b4776e25b	Bacteria	Patescibacteria	Parcubacteria	Candidatus_Kaiserbacteria	Candidatus_Kaiserbacteria	Candidatus_Kaiserbacteria
eacdf3cea260d37643b172c4d5f44219	Bacteria	Proteobacteria	Gammaproteobacteria	Ectothiorhodospirales	Thioalkalispiraceae	uncultured
22b4e46172e156a81eac4afd2e72184a	Bacteria	Patescibacteria	Parcubacteria	Candidatus_Adlerbacteria	Candidatus_Adlerbacteria	Candidatus_Adlerbacteria
5da851e8e85b384c15c72e2a0a41c6c6	Bacteria	Planctomycetota	Planctomycetes	Gemmatales	Gemmataceae	Fimbriiglobus
d47b38c9fff3b2a94e47a2ef61da781c	Bacteria	Sumerlaeota	Sumerlaeia	Sumerlaeales	Sumerlaeaceae	Sumerlaea
291f24a7c283fc0e52e23d02b4c392b9	Bacteria	Latescibacterota	Latescibacterota	Latescibacterota	Latescibacterota	Latescibacterota
34cdc89a057a0d609483349e7efea3a4	Bacteria	Patescibacteria	Microgenomatia	Candidatus_Curtissbacteria	Candidatus_Curtissbacteria	Candidatus_Curtissbacteria
0a859ae734d84ea2d653e6a44abf62b1	Bacteria	Chloroflexi	Anaerolineae	SBR1031	A4b	A4b
1850d084ccac0833e9df5f0f4496f911	Bacteria	Sumerlaeota	Sumerlaeia	Sumerlaeales	Sumerlaeaceae	Sumerlaea
47d0cfc82db2f49157ab474c7a08428d	Bacteria	Proteobacteria	Gammaproteobacteria	Gammaproteobacteria_Incertae_Sedis	Unknown_Family	Candidatus_Berkiella
f7ddd3d405c9ceefe4f787d3f6596645	Bacteria	Chloroflexi	Anaerolineae	SBR1031	SBR1031	SBR1031
dafb3670910ecff599aa39f1dd8b1452	Bacteria	Proteobacteria	Gammaproteobacteria	Gammaproteobacteria_Incertae_Sedis	Unknown_Family	Unknown_Family
aadf5fbfdb0574d0334e3faf12c7e902	Bacteria	Gemmatimonadota	Gemmatimonadetes	Gemmatimonadales	Gemmatimonadaceae	uncultured
f7b37bfc0e29df8584595e2a8746a826	Bacteria	Acidobacteriota	Acidobacteriae	Acidobacteriales	uncultured	uncultured
114a0605794dee52ee0e8abe6dac496b	Bacteria	Proteobacteria	Gammaproteobacteria	Gammaproteobacteria_Incertae_Sedis	Unknown_Family	Candidatus_Ovatusbacter
f67368c514bdb03cb7147d3e4b190d7b	Bacteria	Bacteroidota	Bacteroidia	Cytophagales	Microscillaceae
7ce744f7093183d327e602fdbc3782e9	Bacteria	Acidobacteriota	Vicinamibacteria	Vicinamibacterales	uncultured	uncultured
936a7cb14e9f90807e2987cd97447c3e	Bacteria	Chloroflexi	Anaerolineae	SBR1031	A4b	A4b
f87713e34e6ab67e8dd26be24be9a9b0	Bacteria	Patescibacteria	Gracilibacteria	Candidatus_Abawacabacteria	Candidatus_Abawacabacteria	Candidatus_Abawacabacteria
796c7b0326da14625ea7ae46899811b9	Bacteria	Acidobacteriota	Acidobacteriae	Subgroup_2	Subgroup_2	Subgroup_2
8c404c996bbcac60c497a34693367ef2	Bacteria	Chloroflexi	Dehalococcoidia	S085	S085	S085
de2855e3b6366810f80997e19e519d4f	Bacteria	Synergistota	Synergistia	Synergistales	Synergistaceae	Jonquetella
baebb48271c65c9f3a54242dba9ec3cd	Bacteria	Proteobacteria	Gammaproteobacteria	Legionellales	Legionellaceae
dd436e5fef9743db7c78be680d2f51ea	Bacteria	Actinobacteriota
0e4a98d04683b7e2d35ca82fd6050be1	Bacteria	Proteobacteria	Gammaproteobacteria	Burkholderiales	Neisseriaceae	uncultured
491032a7e0a2f2bac1576e4247bc0d23	Bacteria	Acidobacteriota	Subgroup_25	Subgroup_25	Subgroup_25	Subgroup_25
08abfb28f04a8ddee1c438a0936f0acf	Bacteria	Patescibacteria	Microgenomatia	Candidatus_Pacebacteria	Candidatus_Pacebacteria	Candidatus_Pacebacteria
8953c9a230784efe0b4c6c5e3b340868	Bacteria	Verrucomicrobiota	Verrucomicrobiae	Opitutales	Opitutaceae	Opitutus
bad5ad2964882641e66e1945390f163b	Bacteria	Proteobacteria	Gammaproteobacteria	Gammaproteobacteria_Incertae_Sedis	Unknown_Family	Candidatus_Ovatusbacter
0552b38b6d794adf66a7e63e3d249889	Bacteria	Proteobacteria	Gammaproteobacteria	Burkholderiales	Rhodocyclaceae	Propionivibrio
7db9ed82ca10aacdfc0c2eb69d2e7671	Bacteria	Proteobacteria	Alphaproteobacteria	Micropepsales	Micropepsaceae	uncultured
944adcd4dfbd8a1cd33ccc20557c884d	Bacteria	Proteobacteria	Alphaproteobacteria	uncultured	uncultured	uncultured
e5dafc3e5a98efe1b26782baa21dc906	Bacteria	Proteobacteria	Gammaproteobacteria	Burkholderiales	Nitrosomonadaceae	Nitrosospira
c11e6eb39b8cd3abcb8c7f5f4630c294	Bacteria	Acidobacteriota	Acidobacteriae	Acidobacteriales
c6421a17840fedb746fa443bb59bd026	Bacteria	Patescibacteria	Microgenomatia	Candidatus_Curtissbacteria	Candidatus_Curtissbacteria	Candidatus_Curtissbacteria
13280c05d119659fdd0a8ee5aa5aa717	Bacteria	Gemmatimonadota	Gemmatimonadetes	Gemmatimonadales	Gemmatimonadaceae	uncultured
b365eea436727fb175ce8adfaad941c7	Bacteria	Acidobacteriota	Vicinamibacteria	Vicinamibacterales	uncultured	uncultured
011341cc6ee56c7dfa460347338a7670	Bacteria	Proteobacteria	Gammaproteobacteria	Burkholderiales	Methylophilaceae	MM2
9aaf80097881f09c69af0d6c3aae1386	Bacteria	Acidobacteriota	Vicinamibacteria	Subgroup_17	Subgroup_17	Subgroup_17
0fa6ca0622f57700907f69780e5680d5	Bacteria	Chloroflexi	Anaerolineae	Anaerolineales	Anaerolineaceae	uncultured
9d71245f7da8ad4f4538ce294162d719	Bacteria	Armatimonadota	Fimbriimonadia	Fimbriimonadales	Fimbriimonadaceae	Fimbriimonadaceae
75fe40cac43f35f183a352e6b0841720	Bacteria	Acidobacteriota	Vicinamibacteria	Vicinamibacterales	uncultured	uncultured
14b3addc2787bf5d33d05fd3ed22f37f	Bacteria	Acidobacteriota	Vicinamibacteria	Vicinamibacterales	Vicinamibacteraceae	Vicinamibacteraceae
a5201d7bd77d9f2dd21725eff4c6bc9e	Bacteria	Proteobacteria	Gammaproteobacteria	Diplorickettsiales	Diplorickettsiaceae	Aquicella
c4c3aa763c70b8c359fb96b2f86722cb	Bacteria	Patescibacteria	Parcubacteria	Candidatus_Nomurabacteria	Candidatus_Nomurabacteria	Candidatus_Nomurabacteria
6c7ac5b9a41ab2b45b14880e70ccb7d6	Bacteria	Acidobacteriota	Vicinamibacteria	Vicinamibacterales	uncultured	uncultured
fb613c8fc0273de8b13093f1e2ea7a38	Bacteria	Patescibacteria	Parcubacteria	Candidatus_Adlerbacteria	Candidatus_Adlerbacteria	Candidatus_Adlerbacteria
83803bd865f5aa0219337653f7b97b68	Bacteria	Methylomirabilota	Methylomirabilia	Rokubacteriales	Rokubacteriales	Rokubacteriales
f6a8dd0823f8ebbb2450d48758d1059a	Bacteria	Proteobacteria	Gammaproteobacteria	Salinisphaerales	Solimonadaceae	Fontimonas
df4308af8ef057791475f3e148f0fab9	Bacteria	Zixibacteria	Zixibacteria	Zixibacteria	Zixibacteria	Zixibacteria
f88932961fa62a49351d95653e821231	Bacteria
93128862d28c9f00416922f48fe5cb65	Bacteria	Acidobacteriota	Acidobacteriae	Subgroup_2	Subgroup_2	Subgroup_2
4a834e5a5382dd8bfe08c6f80ce228fa	Bacteria	Latescibacterota	Latescibacterota	Latescibacterota	Latescibacterota	Latescibacterota
b281df6ce087223bd31c6c4d9336e1e7	Bacteria	Patescibacteria	Parcubacteria	Candidatus_Kaiserbacteria	Candidatus_Kaiserbacteria	Candidatus_Kaiserbacteria
c2f348af69d0fcf62c7641dc67ce0671	Bacteria	Acidobacteriota	Acidobacteriae	PAUC26f	PAUC26f	PAUC26f
dec00983bb60042140b4f17b50f694bb	Bacteria	Acidobacteriota	Thermoanaerobaculia	Thermoanaerobaculales	Thermoanaerobaculaceae	Subgroup_10
a3a00ae59f058b0fe3efa4868c14f699	Bacteria	Patescibacteria	Gracilibacteria	Candidatus_Peribacteria	Candidatus_Peribacteria	Candidatus_Peribacteria
dfa2e542b9910546572733d13ff74815	Bacteria	Gemmatimonadota	Gemmatimonadetes	Gemmatimonadales	Gemmatimonadaceae	uncultured
9bab41f545d5976014feb7c355a6f7f3	Bacteria	Chloroflexi	Anaerolineae	Anaerolineales	Anaerolineaceae	uncultured
4329a92f56fb852f738b8bda70cc4ae0	Bacteria	Proteobacteria	Gammaproteobacteria	Legionellales	Legionellaceae	Legionella
678742c6aeb8460264f5d2182825408e	Bacteria	Patescibacteria	Parcubacteria	Candidatus_Kaiserbacteria	Candidatus_Kaiserbacteria	Candidatus_Kaiserbacteria
8cef182ac9f527c519d697eac2708c66	Bacteria	Patescibacteria	Parcubacteria	Candidatus_Adlerbacteria	Candidatus_Adlerbacteria	Candidatus_Adlerbacteria
03db5968204c630f991d027c05fdaf20	Bacteria	Verrucomicrobiota	Kiritimatiellae	WCHB1-41	WCHB1-41	WCHB1-41
4d785b54e428e125e2723a9603a40f6e	Bacteria	Verrucomicrobiota	Chlamydiae	Chlamydiales	Parachlamydiaceae
e4948db0a0a33a62264b71815840df41	Bacteria	Gemmatimonadota	Gemmatimonadetes	Gemmatimonadales	Gemmatimonadaceae	uncultured
ff1e13d86aa97eb72819fb50e420bc44	Bacteria	Proteobacteria	Gammaproteobacteria
5759192e7a6e64e3e182327d6c6ddaf6	Bacteria	Proteobacteria	Gammaproteobacteria	Gammaproteobacteria_Incertae_Sedis	Unknown_Family	Candidatus_Berkiella
392237c9a1317ef56a13a1d30ad5aa13	Bacteria	Hydrogenedentes	Hydrogenedentia	Hydrogenedentiales	Hydrogenedensaceae	Hydrogenedensaceae
655cce630d2e656b424c289cb856d512	Bacteria	Zixibacteria	Zixibacteria	Zixibacteria	Zixibacteria	Zixibacteria
fb5c26674c18e4e08de55808b93b4507	Bacteria	Proteobacteria	Gammaproteobacteria	Burkholderiales	Nitrosomonadaceae	DSSD61
67f4a5f297ad6a3357e680a1ead6f997	Bacteria	Acidobacteriota	Acidobacteriae	Solibacterales	Solibacteraceae	Candidatus_Solibacter
c5e11ce0557c56d488cc5c06cbb2d355	Bacteria	Latescibacterota	Latescibacterota	Latescibacterota	Latescibacterota	Latescibacterota
86408f5fc96eaf24eea1cbda177f73ec	Bacteria	Proteobacteria	Alphaproteobacteria	Caulobacterales	Caulobacteraceae	Caulobacter
5c672f6dce9db5a56d7d3f568dea43ec	Bacteria	Acidobacteriota	Vicinamibacteria	Subgroup_17	Subgroup_17	Subgroup_17
a4d2fcb81c39497209bb4033d3e7ecfb	Bacteria	Acidobacteriota	Acidobacteriae	PAUC26f	PAUC26f	PAUC26f
bb9126299db561040aea1dfbf4c371f4	Bacteria	Proteobacteria	Alphaproteobacteria	Sphingomonadales	Sphingomonadaceae	Sphingorhabdus
62962be2f31121e098c52b5e6866135d	Bacteria	Chloroflexi	P2-11E	P2-11E	P2-11E	P2-11E
235f9c5ba8a85e7bd8c66baa9d3d87aa	Bacteria	Patescibacteria	Microgenomatia	Candidatus_Woesebacteria	Candidatus_Woesebacteria	Candidatus_Woesebacteria
697b69df7c5c19d6753adb0ad0a15a7d	Bacteria	NB1-j	NB1-j	NB1-j	NB1-j	NB1-j
83a3acaae0cc744410dcfe2c2e3e1254	Bacteria	Proteobacteria	Gammaproteobacteria	Diplorickettsiales	Diplorickettsiaceae	uncultured
c8ccee3f4491ee5dd3dc62d8b86fce0a	Bacteria	Sumerlaeota	Sumerlaeia	Sumerlaeales	Sumerlaeaceae	Sumerlaea
d42ce1456f9876a960114506571db239	Bacteria	Gemmatimonadota	Gemmatimonadetes	Gemmatimonadales	Gemmatimonadaceae	uncultured
f860776f37a54f1fc527e76078fcdb83	Bacteria	Patescibacteria	Microgenomatia	Candidatus_Levybacteria	Candidatus_Levybacteria	Candidatus_Levybacteria
384cf61f80eb4a6f9a731ae6f206c251	Bacteria	Proteobacteria	Alphaproteobacteria	Rhodospirillales	uncultured	uncultured
04693111552ad8655ff0ec5afe2a7ada	Bacteria	Acidobacteriota	Subgroup_5	Subgroup_5	Subgroup_5	Subgroup_5
725c678649150d5cfcb614e69d47dd86	Bacteria	Acidobacteriota	Acidobacteriae	Bryobacterales	Bryobacteraceae	Bryobacter
807563c4145156edb4f5f3c5a794430e	Bacteria	Chloroflexi	Dehalococcoidia	S085	S085	S085
62ea29971634d05786d01b61163ca937	Bacteria	Sumerlaeota	Sumerlaeia	Sumerlaeales	Sumerlaeaceae	Sumerlaea
c186beba3da0499bfad2d9fd010fff6a	Bacteria
1b66dad9eae7055831d8a3d68f11d13e	Bacteria	Hydrogenedentes	Hydrogenedentia	Hydrogenedentiales	Hydrogenedensaceae	Hydrogenedensaceae
eeb549d240d97c758b53c67b4a1d7063	Bacteria	Proteobacteria	Gammaproteobacteria	PLTA13	PLTA13	PLTA13
4b878c72c01287747bd463d92b06845a	Bacteria	Verrucomicrobiota	Chlamydiae	Chlamydiales	cvE6	cvE6
eab929b9f1602f34a2978ca19577f3c2	Bacteria	Firmicutes	Bacilli	Entomoplasmatales	type_III	type_III
2bcf6823b893c4cd96df251a09702e3c	Bacteria	Proteobacteria	Gammaproteobacteria	Burkholderiales
591e4fc8e322d05c872125b328f06380	Bacteria	Proteobacteria	Alphaproteobacteria	Dongiales	Dongiaceae	Dongia
400590cc68c6d9bacdd7ba88fb532113	Bacteria	Chloroflexi	Anaerolineae	Anaerolineales	Anaerolineaceae	uncultured
f4eccb264a9bb1ff5ac6533af2a33428	Bacteria	Armatimonadota	Fimbriimonadia	Fimbriimonadales	Fimbriimonadaceae	Fimbriimonadaceae
14000021f3a08674e57649e6c5e7ef23	Bacteria	Proteobacteria	Gammaproteobacteria	Pseudomonadales	Pseudomonadaceae	Azotobacter
ac7a405d1d667a7bdc0bd3431b5630fc	Bacteria	Sumerlaeota	Sumerlaeia	Sumerlaeales	Sumerlaeaceae	Sumerlaea
70a68e88b7949338d5bd8f3cf8d5938d	Bacteria	Acidobacteriota	Subgroup_22	Subgroup_22	Subgroup_22	Subgroup_22
6e0eaf01e6b9feb936db9f5d591d755f	Bacteria	Proteobacteria	Alphaproteobacteria	Azospirillales	uncultured	uncultured
9a496a2026f576602caba165c699276a	Bacteria	Dependentiae	Babeliae	Babeliales	Vermiphilaceae	Vermiphilaceae
cb9a7696e526af9be2776f773182fee2	Bacteria	Patescibacteria	Parcubacteria	Parcubacteria	Parcubacteria	Parcubacteria
274b352276b527f87b4592950365d849	Bacteria	Proteobacteria	Gammaproteobacteria	Legionellales	Legionellaceae	Legionella
52d6ecec01c396c8571c48cc529da681	Bacteria	Proteobacteria	Gammaproteobacteria	Legionellales	Legionellaceae	Legionella
1cf93825b2915baf9ba2ed635b23b2ee	Bacteria	Proteobacteria	Gammaproteobacteria	Diplorickettsiales	Diplorickettsiaceae	Aquicella
782358ca813c8d9c17d76b529ab67d5f	Bacteria	Bacteroidota	Bacteroidia	Cytophagales	Microscillaceae	uncultured
0e3c48faacbca79479264c261961ec62	Bacteria	Proteobacteria	Gammaproteobacteria	Burkholderiales	Neisseriaceae	uncultured
90ff22355d085a69cbc42fa80ae9566e	Bacteria	Desulfobacterota	uncultured	uncultured	uncultured	uncultured
ce75f844afb774a8b86d89904c025bdc	Bacteria	Proteobacteria	Alphaproteobacteria	Caulobacterales	Hyphomonadaceae	Hirschia
735f1ecbf1c5055b2eecdab2af957f81	Bacteria	Desulfobacterota	uncultured	uncultured	uncultured	uncultured
87059fae14307495b243e9f59d3832d9	Bacteria	Proteobacteria	Alphaproteobacteria	Caulobacterales	Caulobacteraceae	Phenylobacterium
52c93e70ef3b0af40812c3a06e88d259	Bacteria	Acidobacteriota	Vicinamibacteria	Vicinamibacterales	Vicinamibacteraceae	Vicinamibacteraceae
977fd0049fa68f326b1fda0407913a6c	Bacteria	Acidobacteriota	Blastocatellia	*11-24	*11-24	*11-24
1d034935f75ff11d77bf6aaa55f0cb3e	Bacteria	Proteobacteria	Gammaproteobacteria	Xanthomonadales	Rhodanobacteraceae	Ahniella
526b7c4ed48ffe329226cc31d7186322	Bacteria	Proteobacteria	Gammaproteobacteria	Gammaproteobacteria_Incertae_Sedis	Unknown_Family	Acidibacter
3b9d1078932d76a4edf4cf67bd46c539	Bacteria	Chloroflexi	Dehalococcoidia	S085	S085	S085
3d533017652f1a4e3837660e2bdc5b71	Bacteria	Firmicutes	Negativicutes	Veillonellales-Selenomonadales
6c6a597a9fe038504fe00a1570106eb2	Bacteria	Bdellovibrionota	Oligoflexia	0319-6G20	0319-6G20	0319-6G20
eb7eae2c6fe5b34398a52eb7e1d8f9cd	Bacteria	Patescibacteria	Microgenomatia	Candidatus_Roizmanbacteria	Candidatus_Roizmanbacteria	Candidatus_Roizmanbacteria
1beb68e9e9592a8a087033a2e67555b3	Bacteria	Proteobacteria	Alphaproteobacteria	Paracaedibacterales	Paracaedibacteraceae	Candidatus_Captivus
2f03f8cc9cccf50c622e7a080b26434f	Bacteria	Bacteroidota	Rhodothermia	Rhodothermales	Rhodothermaceae	uncultured
ba9128e72782c0675d79c76335e77ee7	Bacteria	Latescibacterota	Latescibacterota	Latescibacterota	Latescibacterota	Latescibacterota
ca336c7a37324c916868a6b5aaf904bd	Bacteria	Acidobacteriota	Blastocatellia	DS-100	DS-100	DS-100
11ea0c1510edabbc89b22e0da2fbd0cd	Bacteria	Proteobacteria	Alphaproteobacteria	uncultured	uncultured	uncultured
8c600b3d246c5fe10d1460a1ca7f0b5a	Bacteria	Sumerlaeota	Sumerlaeia	Sumerlaeales	Sumerlaeaceae	Sumerlaea
0bba987102b6deb73847cb63773c3683	Bacteria	Chloroflexi	Anaerolineae	Ardenticatenales	uncultured	uncultured
513be9cdd9fec4a94ea7b025acf4e4f3	Bacteria	Acidobacteriota	Vicinamibacteria	Subgroup_17	Subgroup_17	Subgroup_17
a269eeed49d0ace612e6995daad90192	Bacteria	Acidobacteriota	Acidobacteriae	Acidobacteriales
42335b97cceb1b300bfb91985ba6f47d	Bacteria	Hydrogenedentes	Hydrogenedentia	Hydrogenedentiales	Hydrogenedensaceae	Hydrogenedensaceae
0d0ed8c5d69e7cfd9c3a1721401e669a	Bacteria	Bacteroidota	Kryptonia	Kryptoniales	BSV26	BSV26
4808b29a208e6ae26dd547b7f015f818	Bacteria	Proteobacteria	Gammaproteobacteria	Pseudomonadales	Pseudomonadaceae	Pseudomonas
01dfdaf456357e2426223bfb2029a5af	Bacteria	Myxococcota	bacteriap25	bacteriap25	bacteriap25	bacteriap25
af84c9b65b91f4b41442ac97e1d0918c	Bacteria	Latescibacterota	Latescibacterota	Latescibacterota	Latescibacterota	Latescibacterota
cf666c418309df9d910cfb4ac894f6a1	Bacteria	Latescibacterota	Latescibacterota	Latescibacterota	Latescibacterota	Latescibacterota
e089b2973c6bd740178465d0ff184678	Bacteria	Acidobacteriota	Acidobacteriae	Acidobacteriales	Acidobacteriaceae_(Subgroup_1)	uncultured
2395d6428f00742b782976e39d2bd899	Bacteria	Chloroflexi	Anaerolineae	SBR1031	A4b	A4b
4838e2ef3ee1a53542c308ac153dddba	Bacteria	Proteobacteria	Alphaproteobacteria	Rhizobiales	Xanthobacteraceae	uncultured
84a9c500491528ad057c501ffeb9f018	Bacteria	Acidobacteriota	Subgroup_22	Subgroup_22	Subgroup_22	Subgroup_22
f6cd432c54c2dbe199eeb36c11daff2f	Bacteria	Hydrogenedentes	Hydrogenedentia	Hydrogenedentiales	Hydrogenedensaceae	Hydrogenedensaceae
efcec3fb4386701fe706eebec75b94c1	Bacteria	Latescibacterota	Latescibacterota	Latescibacterota	Latescibacterota	Latescibacterota
391c9806df08f38e0b4906e043e42549	Bacteria	Proteobacteria	Gammaproteobacteria	Burkholderiales	Rhodocyclaceae	Azoarcus
dccb878e566b0dd0191b173e61e2102a	Bacteria	Chloroflexi	Anaerolineae	SBR1031	A4b	A4b
f3f01fe9ebe87aac9e46f2c7a6e33909	Bacteria	Proteobacteria	Gammaproteobacteria	Burkholderiales	Nitrosomonadaceae	MND1
78a78f9c90f9149537b6437b0dc69572	Bacteria	Acidobacteriota	Acidobacteriae	Solibacterales	Solibacteraceae	Candidatus_Solibacter
8d19bfa6b35cb3ed7565b1833b91c1dd	Bacteria	Chloroflexi	JG30-KF-CM66	JG30-KF-CM66	JG30-KF-CM66	JG30-KF-CM66
6962cd19fd6acca9f6b8992a95b0e1f4	Bacteria	Chloroflexi	Anaerolineae	Anaerolineales	Anaerolineaceae	uncultured
4c1c530a546e8b4625e297286b02163e	Bacteria	Acidobacteriota	Vicinamibacteria	Vicinamibacterales	Vicinamibacteraceae	Vicinamibacteraceae
7dac1531b763b20719c368c5f7f40729	Bacteria	Proteobacteria	Alphaproteobacteria	Dongiales	Dongiaceae	Dongia
6d6d19a81f5ca5f0425b68824190070d	Bacteria	Acidobacteriota	Subgroup_22	Subgroup_22	Subgroup_22	Subgroup_22
3dcc7d40b85641744254f36ca17c20a2	Bacteria	Acidobacteriota	Vicinamibacteria	Vicinamibacterales	uncultured	uncultured
7364b2bf612af937dbae0aeebc8f0676	Bacteria	Latescibacterota	Latescibacterota	Latescibacterota	Latescibacterota	Latescibacterota
5f7e9249e089a0b0397295b25023fb8b	Bacteria	Proteobacteria	Alphaproteobacteria	Sphingomonadales	Sphingomonadaceae	Novosphingobium
38cae037270687727239981760b97928	Bacteria	Acidobacteriota	Vicinamibacteria	Vicinamibacterales	Vicinamibacteraceae	Vicinamibacteraceae
a06ad7a990cd347d52661cb7794407b6	Bacteria	Planctomycetota	Planctomycetes	Gemmatales	Gemmataceae	uncultured
25f52f3187f790da38947af307573ed7	Bacteria	Planctomycetota	Planctomycetes	Planctomycetales	uncultured	uncultured
f089b75de9a3eed7995c531d8020706a	Bacteria	Proteobacteria	Gammaproteobacteria	Diplorickettsiales	Diplorickettsiaceae	Aquicella
4e3ea3c8600ebf76eb606ae6922a4982	Bacteria	Proteobacteria	Gammaproteobacteria	Gammaproteobacteria_Incertae_Sedis	Unknown_Family	Acidibacter
ec2b9565db1610263b5634f6def11443	Bacteria	Proteobacteria	Alphaproteobacteria	Acetobacterales	Acetobacteraceae	Roseomonas
ec6619bf8a89b525c8332560a6fffd4e	Bacteria	Acidobacteriota	Acidobacteriae	PAUC26f	PAUC26f	PAUC26f
b62d5558448556c9d30d7a146dd06a58	Bacteria	Acidobacteriota	Vicinamibacteria	Vicinamibacterales	uncultured	uncultured
fd41dc1716aef4b14ca0838448ce1c42	Bacteria	Acidobacteriota	Acidobacteriae	Subgroup_2	Subgroup_2	Subgroup_2
ed7634aac629dad2aafa01a2362e7e0b	Bacteria	Acidobacteriota	Blastocatellia	Pyrinomonadales	Pyrinomonadaceae	RB41
c18231fbfe7295f222f5a5d4ed3cdc61	Bacteria	Proteobacteria	Gammaproteobacteria	Pseudomonadales	Pseudomonadaceae	Pseudomonas
691e42f680b467f96118c3a76948bd06	Bacteria	Dependentiae	Babeliae	Babeliales	UBA12409	UBA12409
f518f52cafbdb80fb31d1a415df907e6	Bacteria	Gemmatimonadota	Gemmatimonadetes	Gemmatimonadales	Gemmatimonadaceae	uncultured
4891f8e9074f677b132c7216927e02b0	Bacteria	Desulfobacterota	uncultured	uncultured	uncultured	uncultured
1db6edf9e06e07e17dc40901a277f417	Bacteria	Planctomycetota	Phycisphaerae	Tepidisphaerales	WD2101_soil_group	WD2101_soil_group
2450c21f62f65a4479bb6e5e502cf8a7	Bacteria	Bacteroidota	Kryptonia	Kryptoniales	BSV26	BSV26
6ad66ae503616e9a092375c1c815dc48	Bacteria	Patescibacteria	Microgenomatia	Candidatus_Gottesmanbacteria	Candidatus_Gottesmanbacteria	Candidatus_Gottesmanbacteria
5d1eb22bb314c99ec354f98e451a515e	Bacteria	Proteobacteria	Alphaproteobacteria	uncultured	uncultured	uncultured
b3ed39a59e87a4822949ac19422b5db3	Bacteria	Acidobacteriota	Vicinamibacteria	Vicinamibacterales	Vicinamibacteraceae	Vicinamibacteraceae
c22a598f6e51e47ef0bc4dce2c3e79f7	Bacteria	Acidobacteriota	Acidobacteriae	Solibacterales	Solibacteraceae	Candidatus_Solibacter
d1ac905725b93c97973c7556c592727b	Bacteria	Actinobacteriota
13b901853cf7154e3b7759ec718df43f	Bacteria
45865ab6cb31e7b723db430b48f1c414	Bacteria	Proteobacteria	Gammaproteobacteria
0c51a757f0657ba2a1d9ab3b6b3a6617	Bacteria	Acidobacteriota	Vicinamibacteria	Vicinamibacterales	Vicinamibacteraceae	Vicinamibacteraceae
d14184b8d096b57948995a07578889d7	Bacteria	Proteobacteria	Alphaproteobacteria	Rhizobiales	Beijerinckiaceae	Microvirga
51aeafde1f176957ba41643ac1f3c252	Bacteria	Proteobacteria	Alphaproteobacteria	Rhodospirillales	uncultured	uncultured
50dcfc5f62aeac16e0d6f95434d4e486	Bacteria	Acidobacteriota	Vicinamibacteria	Vicinamibacterales	uncultured	uncultured
814869fac12aeccb96fd0d76bb776605	Bacteria	Proteobacteria	Alphaproteobacteria	Rhizobiales	Devosiaceae
82631ad97bfa105a54b531e013552c1e	Bacteria	RCP2-54	RCP2-54	RCP2-54	RCP2-54	RCP2-54
d19d6fb98dadc814cdcca387225481f6	Bacteria	Acidobacteriota	Subgroup_5	Subgroup_5	Subgroup_5	Subgroup_5
7c574b835ad3b8b359b16aad13615ac8	Bacteria	Actinobacteriota	Actinobacteria	Propionibacteriales	Nocardioidaceae	Kribbella
e14c2a329abd36a8ca95eff9565931de	Bacteria	Proteobacteria	Gammaproteobacteria	Gammaproteobacteria_Incertae_Sedis	Unknown_Family	Unknown_Family
b5a165e19c659a3f8313cf0368ae8be4	Bacteria	Proteobacteria	Gammaproteobacteria	Legionellales	Legionellaceae	Legionella
52833a8afefe16ab3429e6de717df537	Bacteria	Proteobacteria	Alphaproteobacteria	Rhizobiales	Rhizobiaceae
82a25077bbf1f76154610db1a8a7891f	Bacteria	Verrucomicrobiota	Verrucomicrobiae	Verrucomicrobiales	Verrucomicrobiaceae	uncultured
66f6af0b8f1b01bddc8c34ca76dc95e6	Bacteria	Gemmatimonadota	Gemmatimonadetes	Gemmatimonadales	Gemmatimonadaceae	uncultured
d8cf758d1a9c2657c4fdfbccc5e9dc4f	Bacteria	Patescibacteria	Parcubacteria	Candidatus_Kaiserbacteria	Candidatus_Kaiserbacteria	Candidatus_Kaiserbacteria
8cb40c85c5b442d998ce18c82684092c	Bacteria	Patescibacteria	Parcubacteria	Candidatus_Adlerbacteria	Candidatus_Adlerbacteria	Candidatus_Adlerbacteria
bf5c8556092ca5edaf9b17fd67e992f9	Bacteria	Chloroflexi	Anaerolineae	SBR1031	A4b	A4b
158b19253ec8c44d7a2de2754a605901	Bacteria	Proteobacteria	Alphaproteobacteria
d91d8498bec36697820cae94b41728a8	Bacteria	Acidobacteriota	Vicinamibacteria	Vicinamibacterales	Vicinamibacteraceae	Vicinamibacteraceae
806468e56c2d131b3b1a188d4c86b1ac	Bacteria	Proteobacteria	Gammaproteobacteria	Burkholderiales	Nitrosomonadaceae	MND1
c109519ec77954f7121bfed7c77e7623	Bacteria	Chloroflexi	Anaerolineae	SBR1031	A4b	A4b
1007e8a7aa6bd33ddab1f86a91ad0cac	Bacteria	Acidobacteriota	Vicinamibacteria	Vicinamibacterales	uncultured	uncultured
dcf8f81b25cb9686888694ce56b51529	Bacteria	Acidobacteriota	Vicinamibacteria	Vicinamibacterales	uncultured	uncultured
fd1ad1d4f03a35595609388ac03f9bcb	Bacteria	Chloroflexi	JG30-KF-CM66	JG30-KF-CM66	JG30-KF-CM66	JG30-KF-CM66
2198a216da0b5e87b9f3b6496a86f2db	Bacteria	SAR324_clade(Marine_group_B)	SAR324_clade(Marine_group_B)	SAR324_clade(Marine_group_B)	SAR324_clade(Marine_group_B)	SAR324_clade(Marine_group_B)
f276fe3cf4fa3abd098757e7feec2b2b	Bacteria	Gemmatimonadota	Gemmatimonadetes	Gemmatimonadales	Gemmatimonadaceae	uncultured
d70238a56f623f58351384191fa770d5	Bacteria	Gemmatimonadota	Gemmatimonadetes	Gemmatimonadales	Gemmatimonadaceae	uncultured
3af48b04a8fc935ad3a78641b70c46e2	Bacteria	Acidobacteriota	Blastocatellia	Blastocatellales	Blastocatellaceae	Aridibacter
e0b66f8759f19fab0eaab27de649a8f8	Bacteria
9878c6e2ea88bb4391aba897ebfba57c	Bacteria	Proteobacteria	Gammaproteobacteria	R7C24	R7C24	R7C24
f70f48e55afb4ebab2a364330944e38b	Bacteria	Patescibacteria	Microgenomatia	Candidatus_Levybacteria	Candidatus_Levybacteria	Candidatus_Levybacteria
d670bffd603d1a5e8c7857913947d214	Bacteria	Latescibacterota	Latescibacterota	Latescibacterota	Latescibacterota	Latescibacterota
6eef7011977aa7bcf501c7acc0eb0a69	Bacteria	Methylomirabilota	Methylomirabilia	Rokubacteriales	Rokubacteriales	Rokubacteriales
d23d8acf0d7efb90d855b83d508b73f0	Bacteria	Acidobacteriota	Acidobacteriae	PAUC26f	PAUC26f	PAUC26f
7208a45cde8e2c947e899489e30379fe	Bacteria	Patescibacteria	Parcubacteria	Candidatus_Moranbacteria	Candidatus_Moranbacteria	Candidatus_Moranbacteria
da8bb3e92cb939be26fe17531570f4dc	Bacteria	Acidobacteriota	Vicinamibacteria	Vicinamibacterales	uncultured	uncultured
a91d095b645acf97ad13fe3774d029e3	Bacteria	Proteobacteria	Gammaproteobacteria	BD72BR169	BD72BR169	BD72BR169
f72ae6b3f9f99643ba456cfe7609c87f	Bacteria	Proteobacteria	Gammaproteobacteria	Gammaproteobacteria_Incertae_Sedis	Unknown_Family	Candidatus_Berkiella
f56aa1966bb31ccc2c94313a6fc0c110	Bacteria	Planctomycetota	Phycisphaerae	Phycisphaerales	Phycisphaeraceae	SM1A02
e2230229fd669a89c7322843d5459c78	Bacteria	Proteobacteria	Gammaproteobacteria	Diplorickettsiales	Diplorickettsiaceae	Aquicella
61b1db4e755689d45296045c30381a67	Bacteria	Latescibacterota	Latescibacterota	Latescibacterota	Latescibacterota	Latescibacterota
11bf1384b3902e82872301290c69585e	Bacteria	Proteobacteria	Gammaproteobacteria	Gammaproteobacteria_Incertae_Sedis	Unknown_Family	uncultured
c8bbc263151a3d2d02d00faa6c68b7e4	Bacteria	Patescibacteria	Microgenomatia	Candidatus_Levybacteria	Candidatus_Levybacteria	Candidatus_Levybacteria
edd4b63b4196f31a7d5102b1f8c13582	Bacteria	Proteobacteria	Alphaproteobacteria	Azospirillales	Inquilinaceae	Inquilinus
289de262deba220639f42453bf5120ec	Bacteria	Planctomycetota	Planctomycetes	Pirellulales	Pirellulaceae	uncultured
0ad299cf3f0ceeb422d20b3a86f50317	Bacteria	Proteobacteria	Alphaproteobacteria	Rhodobacterales	Rhodobacteraceae	Paracoccus
e28de39d0506227d1384caab5419544a	Bacteria	Sumerlaeota	Sumerlaeia	Sumerlaeales	Sumerlaeaceae	Sumerlaea
354d1a010a6edabaadce10420b654107	Bacteria	Proteobacteria	Gammaproteobacteria	Legionellales	Legionellaceae	Legionella
fd731ab3920161f17942406118be376e	Bacteria	Proteobacteria	Gammaproteobacteria
18083f6a048ae48ae8eea86c8d9ca1c8	Bacteria	Actinobacteriota	Thermoleophilia	Gaiellales	uncultured	uncultured
cef8e1eedf82f8f23340e67138352d97	Bacteria	Acidobacteriota	Acidobacteriae	Solibacterales	Solibacteraceae	Candidatus_Solibacter
9ed1ad8456d303ab4020c959ea447f71	Bacteria	Proteobacteria	Gammaproteobacteria	Xanthomonadales	Xanthomonadaceae	Arenimonas
826a057e18210ca95e86c9b1a582ba7d	Bacteria	Gemmatimonadota	Gemmatimonadetes	Gemmatimonadales	Gemmatimonadaceae	uncultured
4290b89ef54b226bdc2ae3ebffee9af8	Bacteria	Proteobacteria	Gammaproteobacteria	Diplorickettsiales	Diplorickettsiaceae	uncultured
8aa0620e3fda70ce10da62b647612b8b	Bacteria	Chloroflexi	Dehalococcoidia	S085	S085	S085
15162af0473e077de36a28cf15898397	Bacteria	Gemmatimonadota	AKAU4049	AKAU4049	AKAU4049	AKAU4049
8cd6ceeb0be539e1cdf35f2194046d91	Bacteria	Acidobacteriota	Subgroup_22	Subgroup_22	Subgroup_22	Subgroup_22
54259b6edbdf044102c74a47ba1e1efd	Bacteria	Gemmatimonadota	Gemmatimonadetes	Gemmatimonadales	Gemmatimonadaceae	uncultured
d2f0bf1da4c531700c5c79218ea56d01	Bacteria	Patescibacteria	Parcubacteria	Candidatus_Kaiserbacteria	Candidatus_Kaiserbacteria	Candidatus_Kaiserbacteria
a22e17bb898f7c69f9a00db2fb3d1c9a	Bacteria	NB1-j	NB1-j	NB1-j	NB1-j	NB1-j
9482a266edec0b6d53c13b6d1d9a9523	Bacteria	Acidobacteriota	Vicinamibacteria	Vicinamibacterales	uncultured	uncultured
427df1155f6c91a8d7e1d619c40d7237	Bacteria	Proteobacteria	Gammaproteobacteria	Legionellales	Legionellaceae	uncultured
e9e01e3dd444c68e3577c70c657f76b4	Bacteria	Proteobacteria	Gammaproteobacteria	Diplorickettsiales	Diplorickettsiaceae	uncultured
fa8d24c2bd0aec3aca762d94ee3d7a7a	Bacteria	Patescibacteria	Parcubacteria	Candidatus_Kaiserbacteria	Candidatus_Kaiserbacteria	Candidatus_Kaiserbacteria
5adce5a98a726c9b14363844e9dbee9e	Bacteria	Methylomirabilota	Methylomirabilia	Rokubacteriales	Rokubacteriales	Rokubacteriales
fc527b8c25d0ebe0c8cba8191d62ec2b	Bacteria
1c1d7df224c2d7b00c32394ff3cf8cee	Bacteria	Acidobacteriota	Subgroup_22	Subgroup_22	Subgroup_22	Subgroup_22
152bf206d044e99423010ea51e8b3a2e	Bacteria	Chloroflexi	Anaerolineae	SBR1031	A4b	A4b
deb725b1cd2fbc36438d52571378b24d	Bacteria	Zixibacteria	Zixibacteria	Zixibacteria	Zixibacteria	Zixibacteria
fc06f242ad808925d8b29471b4c76598	Bacteria	Proteobacteria	Alphaproteobacteria	Sphingomonadales	Sphingomonadaceae	Sphingomonas
a6c98d9634c63865b0ff3ebd26faadcf	Bacteria	Proteobacteria	Gammaproteobacteria	Xanthomonadales	Xanthomonadaceae	Lysobacter
05fddcc210e5b6df471e7d4ceb693932	Bacteria	Acidobacteriota	Subgroup_22	Subgroup_22	Subgroup_22	Subgroup_22
b49c19095bf3e4a723a5146c4dd3fbbb	Bacteria	Proteobacteria	Gammaproteobacteria
9ce67da21f48f768b64025b743b4c641	Bacteria	Methylomirabilota	Methylomirabilia	Rokubacteriales	Rokubacteriales	Rokubacteriales
61cff63e4da30b470128fc91d6420062	Bacteria	Zixibacteria	Zixibacteria	Zixibacteria	Zixibacteria	Zixibacteria
ada554b6d0de413b506bc668b57f7901	Bacteria	Firmicutes	Bacilli	Entomoplasmatales	type_III	type_III
a14eebb44fa0a36036f8668883c65dc8	Bacteria	Sumerlaeota	Sumerlaeia	Sumerlaeales	Sumerlaeaceae	Sumerlaea
dcc6b8942764328a3f631c4c5cd8b917	Bacteria	Gemmatimonadota	Gemmatimonadetes	Gemmatimonadales	Gemmatimonadaceae	uncultured
8874f40c06ced1064ea19452dc9b0deb	Bacteria	Proteobacteria	Gammaproteobacteria	Diplorickettsiales	Diplorickettsiaceae	uncultured
8b5c43110d8e3239ec549d3865d3620c	Bacteria	Desulfobacterota	uncultured	uncultured	uncultured	uncultured
a83675ff7d5911349b3f3e99ca8c7283	Bacteria	Gemmatimonadota	Gemmatimonadetes	Gemmatimonadales	Gemmatimonadaceae	uncultured
76ed58c86f88c2af6bdc7c87d6e9e504	Bacteria	Proteobacteria	Gammaproteobacteria	Diplorickettsiales	Diplorickettsiaceae	Aquicella
e25086ea78b45e97e61f3b0ca70218fd	Bacteria	Proteobacteria	Alphaproteobacteria	uncultured	uncultured	uncultured
189bab621c4fc90d5cb38717a80b5c0d	Bacteria	Methylomirabilota	Methylomirabilia	Rokubacteriales	Rokubacteriales	Rokubacteriales
d159b35b9f6dd96ced0ce36c337a7cbf	Bacteria	Proteobacteria	Alphaproteobacteria	Dongiales	Dongiaceae	Dongia
95f33bd6ba2888c95f80bc118f7f44c5	Bacteria	Chloroflexi	Anaerolineae	SBR1031	SBR1031	SBR1031
82dbb374d1761e491f8829b81f262756	Bacteria	Actinobacteriota	Thermoleophilia	Gaiellales	uncultured	uncultured
fc8b08695867605e896eeebe205081b1	Bacteria	Acidobacteriota	Subgroup_11	Subgroup_11	Subgroup_11	Subgroup_11
f85d7fc66e102990ea1fff408f664ca4	Bacteria	Proteobacteria	Gammaproteobacteria	Diplorickettsiales	Diplorickettsiaceae	Aquicella
c0a0c8b0031da0630d3f986d4f8c1ef9	Bacteria	Proteobacteria	Gammaproteobacteria	Diplorickettsiales	Diplorickettsiaceae	Aquicella
2a27986798bfbad8a90e1f125c67ada9	Bacteria	Acidobacteriota	Acidobacteriae	Subgroup_2	Subgroup_2	Subgroup_2
4715283e9c7e80e5a71a9c0b6f5ea141	Bacteria	Proteobacteria	Alphaproteobacteria	uncultured	uncultured	uncultured
41e554264f466e5a0e39b684a6b75111	Bacteria	Proteobacteria	Gammaproteobacteria	Xanthomonadales	Rhodanobacteraceae	uncultured
fae2684362fb2b6594ef97b91c0ab5bc	Bacteria	Planctomycetota	Phycisphaerae	Tepidisphaerales	WD2101_soil_group	WD2101_soil_group
f49d8959b2809c5eb365272b19cd07c1	Bacteria	Myxococcota	Polyangia	Haliangiales	Haliangiaceae	Haliangium
e7f946c04874172a92b0cc733b84d3b8	Bacteria	Gemmatimonadota	AKAU4049	AKAU4049	AKAU4049	AKAU4049
4b869189a8e1aa7231cbc577abb3a02b	Bacteria	Proteobacteria	Gammaproteobacteria	Xanthomonadales	Xanthomonadaceae	Pseudoxanthomonas
e6e99319933cc3da5c35d5106291aad6	Bacteria	Proteobacteria	Gammaproteobacteria	Xanthomonadales	Xanthomonadaceae	Lysobacter
ce5f26dafbe336181c25f6364a275fc7	Bacteria	Patescibacteria	ABY1	Candidatus_Magasanikbacteria	Candidatus_Magasanikbacteria	Candidatus_Magasanikbacteria
8da3110cee1e6dbe26dc079e0a7f46f0	Bacteria	Dependentiae	Babeliae	Babeliales
d9f6ad15c1ad3641de9193a59a9805e7	Bacteria	Proteobacteria	Gammaproteobacteria	Burkholderiales	SC-I-84	SC-I-84
45d7248b56b84066b65384affac4ff1d	Bacteria	Chloroflexi	Anaerolineae	SBR1031	A4b	A4b
fff1fbabce6736f81e94ef11741dd888	Bacteria	Latescibacterota	Latescibacterota	Latescibacterota	Latescibacterota	Latescibacterota
a544708a900a6aaca88f2f77e9d6f47a	Bacteria	Patescibacteria	Microgenomatia	Candidatus_Gottesmanbacteria	Candidatus_Gottesmanbacteria	Candidatus_Gottesmanbacteria
a931759561215ce54863809b095883c4	Bacteria	Proteobacteria	Alphaproteobacteria	Micropepsales	Micropepsaceae	uncultured
36e0492efa9640287d4d82c08a941567	Bacteria	Myxococcota	Polyangia	Polyangiales	Polyangiaceae	Pajaroellobacter
6909c0a00a4ec316ab3c505f95c34f70	Bacteria	Latescibacterota	Latescibacterota	Latescibacterota	Latescibacterota	Latescibacterota
02d9585e66f153b7441498d4fa6704a7	Bacteria	Proteobacteria	Alphaproteobacteria	Reyranellales	Reyranellaceae	uncultured
75773026cb4e3cfe04b2ec1c567ad962	Bacteria	Desulfobacterota	uncultured	uncultured	uncultured	uncultured
821628f551b8a8631aa016a97619edf2	Bacteria	Acidobacteriota	Vicinamibacteria	Vicinamibacterales	Vicinamibacteraceae	Vicinamibacteraceae
f7b77d795ffd713b62654e97dbdbf0ff	Bacteria	Patescibacteria	Parcubacteria	Parcubacteria	Parcubacteria	Parcubacteria
e4acaf3bfcca0975838d851724c1b888	Bacteria
f1e9f4769ea62a4efe14e86c8c84450e	Bacteria	Proteobacteria	Gammaproteobacteria	PLTA13	PLTA13	PLTA13
287607656cb5188d5759e6ec0a6b45bd	Bacteria	Proteobacteria	Alphaproteobacteria
d79edaec8fa3e7216aa6860e15c6eadd	Bacteria	Bacteroidota	Bacteroidia	Chitinophagales	Chitinophagaceae
36f5a0bf341b034bfdd7fc202e02dd81	Bacteria	Desulfobacterota	uncultured	uncultured	uncultured	uncultured
4ad4a0a51d8ba9056c0286fcc8f83745	Bacteria	Gemmatimonadota	Gemmatimonadetes	Gemmatimonadales	Gemmatimonadaceae	uncultured
029ad751a79dad6be4777bc8fe0c4d54	Bacteria	Patescibacteria	Microgenomatia	Candidatus_Levybacteria	Candidatus_Levybacteria	Candidatus_Levybacteria
8384b9dac18ae1dfaa7570ab9f01e28e	Bacteria	NB1-j	NB1-j	NB1-j	NB1-j	NB1-j
269058988cf8f963f8756d2a4599950a	Bacteria	Patescibacteria	ABY1	Candidatus_Kerfeldbacteria	Candidatus_Kerfeldbacteria	Candidatus_Kerfeldbacteria
d1aa8dc794b1a5aa467af054a1c80662	Bacteria	Acidobacteriota	Acidobacteriae
ec0535c0adf81d3215481cf2ea5a1fa6	Bacteria	Gemmatimonadota	AKAU4049	AKAU4049	AKAU4049	AKAU4049
f8a1886537b4d1723101431d47facb38	Bacteria	Chloroflexi	Anaerolineae	Anaerolineales	Anaerolineaceae	uncultured
cc0cbd04765701f4dac65d96b9e5eb05	Bacteria	Gemmatimonadota	Gemmatimonadetes	Gemmatimonadales	Gemmatimonadaceae	uncultured
316af5edbceb35e89235cce3056a2b06	Bacteria	Acidobacteriota	Vicinamibacteria	Vicinamibacterales	Vicinamibacteraceae	Vicinamibacteraceae
35454b60926666bec00e63741e9f88a6	Bacteria	Gemmatimonadota	Gemmatimonadetes	Gemmatimonadales	Gemmatimonadaceae	Gemmatimonas
cb3998faaa870982011e40fd38d2285a	Bacteria	Acidobacteriota	Subgroup_22	Subgroup_22	Subgroup_22	Subgroup_22
350482bbdc62cdc5596fa2783c7d5447	Bacteria	Latescibacterota	Latescibacterota	Latescibacterota	Latescibacterota	Latescibacterota
0c7fa737f8f0520e88d38a8acb9ac0be	Bacteria	Gemmatimonadota	Gemmatimonadetes	Gemmatimonadales	Gemmatimonadaceae	uncultured
455eeb199451fd75047a9605cbdde732	Bacteria	Bacteroidota	Bacteroidia	Chitinophagales	Chitinophagaceae	Terrimonas
bb4b4202a0030a1bdd40ebc58b5aa536	Bacteria	Proteobacteria	Gammaproteobacteria	Xanthomonadales	Rhodanobacteraceae	Ahniella
274cb13b25d7d9cd4e5bebae4d325a61	Bacteria	Acidobacteriota	Subgroup_21	Subgroup_21	Subgroup_21	Subgroup_21
116ebfa6c4f8c388381271ecdcfaa771	Bacteria	Patescibacteria	ABY1	Candidatus_Kuenenbacteria	Candidatus_Kuenenbacteria	Candidatus_Kuenenbacteria
77c1b44418546431aa50117bd59de9f6	Bacteria	Acidobacteriota	Vicinamibacteria	Vicinamibacterales	uncultured	uncultured
a171cbd6702ef4a1798014d8ed6c5a2e	Bacteria	Proteobacteria	Gammaproteobacteria	Diplorickettsiales	Diplorickettsiaceae	uncultured
211aafabafd4e6318819d426c4dab8a4	Bacteria	Armatimonadota	Fimbriimonadia	Fimbriimonadales	Fimbriimonadaceae	Fimbriimonadaceae
4dee66957c9e923b45044dc796c6f3f0	Bacteria	Planctomycetota	Planctomycetes	Planctomycetales	uncultured	uncultured
c3064ea7a085df94f314b5654ea5ac2b	Bacteria	Proteobacteria	Gammaproteobacteria	Diplorickettsiales	Diplorickettsiaceae	uncultured
1a2a95d14d0dc801adfb76ca3f4bfa48	Bacteria	Patescibacteria	Parcubacteria	Candidatus_Adlerbacteria	Candidatus_Adlerbacteria	Candidatus_Adlerbacteria
2f6370b329c6f44f44d907c0137bade4	Bacteria	Acidobacteriota	Vicinamibacteria	Vicinamibacterales	uncultured	uncultured
49f10c4f986fb600b6cc054ec1a678a4	Bacteria	Proteobacteria	Gammaproteobacteria	Gammaproteobacteria_Incertae_Sedis	Unknown_Family	Candidatus_Berkiella
51e91955e11285a0c12bf8e0836f04a3	Bacteria	Gemmatimonadota	Gemmatimonadetes	Gemmatimonadales	Gemmatimonadaceae	uncultured
90f577593cfa627b59aa777074941837	Bacteria	Bacteroidota	Bacteroidia	Cytophagales	Microscillaceae	uncultured
45b3197e205343c58e93dcc2f1374db4	Bacteria	Proteobacteria	Gammaproteobacteria	PLTA13	PLTA13	PLTA13
7a81afb3169bb637415c3214dc191b38	Bacteria	Proteobacteria	Gammaproteobacteria	Burkholderiales	Nitrosomonadaceae	IS-44
516584846a741d2b9a80438539bdd27e	Bacteria	Acidobacteriota	Subgroup_5	Subgroup_5	Subgroup_5	Subgroup_5
c577def1446e179e8ed798ec1d44da4b	Bacteria	Verrucomicrobiota	Verrucomicrobiae	Opitutales	Opitutaceae	Opitutus
300d42c1c1206512075ea180eb82079f	Bacteria	Proteobacteria	Gammaproteobacteria	Ectothiorhodospirales	Thioalkalispiraceae	uncultured
6d42148784d1f1ad528a3de06edad67b	Bacteria	Sumerlaeota	Sumerlaeia	Sumerlaeales	Sumerlaeaceae	Sumerlaea
207edb7851bf23670161bbe12b2fe3d7	Bacteria	Proteobacteria	Alphaproteobacteria	Caulobacterales	Caulobacteraceae	uncultured
bd29c0faf9a820a1bbec3d4dc9f126ee	Bacteria	Proteobacteria	Alphaproteobacteria	Azospirillales	Azospirillaceae	Skermanella
de10b650b482bc2ab66b1ff198aef2f6	Bacteria	Gemmatimonadota	Gemmatimonadetes	Gemmatimonadales	Gemmatimonadaceae	uncultured
29489652bb41c397657f20ac84ff0ea4	Bacteria	Verrucomicrobiota	Chlamydiae	Chlamydiales	cvE6	cvE6
9e6fea847c068ff0341629c1790f57bb	Bacteria	AncK6	AncK6	AncK6	AncK6	AncK6
3d54807649625e5f856930e48c24d5f4	Bacteria	Acidobacteriota	Acidobacteriae	Solibacterales	Solibacteraceae	Candidatus_Solibacter
3ac030d62bb0f33f986dc2c8c050060d	Bacteria	Proteobacteria	Gammaproteobacteria	Pseudomonadales	Pseudomonadaceae	Pseudomonas
634dd408032cb1ca112333a95d5ffd33	Bacteria	Acidobacteriota	Subgroup_5	Subgroup_5	Subgroup_5	Subgroup_5
0bffcbd3f5099e1edfd98545ec309568	Bacteria	Proteobacteria	Alphaproteobacteria	Kiloniellales	Fodinicurvataceae	uncultured
8b225d0b9e7cbd7fbd3d2f691ff6cc5e	Bacteria	Proteobacteria	Gammaproteobacteria	PLTA13	PLTA13	PLTA13
01f5cd1ef5cee4baba0f6f5fbf8f10ce	Bacteria	Bacteroidota	SJA-28	SJA-28	SJA-28	SJA-28
d23e7a72336bc6c0892954f0a79b6abf	Bacteria	Bdellovibrionota	Oligoflexia	0319-6G20	0319-6G20	0319-6G20
81ed9ca5a444d9df9e2c7b1950c6c8cc	Bacteria
4d6447b186d31f9e909a593736156d56	Bacteria	Chloroflexi	Anaerolineae	SBR1031	A4b	A4b
d8d6b4153b64071eaad78bd2e1a7e01f	Bacteria	Patescibacteria	Microgenomatia	Candidatus_Levybacteria	Candidatus_Levybacteria	Candidatus_Levybacteria
29fbdb3c5a1c6e230233daa026b2cc7e	Bacteria	Gemmatimonadota	BD2-11_terrestrial_group	BD2-11_terrestrial_group	BD2-11_terrestrial_group	BD2-11_terrestrial_group
fcd10bc5f841c498328a282415ff9b25	Bacteria	Verrucomicrobiota	Verrucomicrobiae	Opitutales	Opitutaceae	Alterococcus
de8591489fe5301f93d06d01debc0690	Bacteria	Actinobacteriota	Actinobacteria	Propionibacteriales	Nocardioidaceae	Nocardioides
622d3863d9286eec2c4d53572bd9ce28	Bacteria	Acidobacteriota	Acidobacteriae	Bryobacterales	Bryobacteraceae	Bryobacter
d64b4d7fd205f647490ec0377f28ac40	Bacteria	Latescibacterota	Latescibacterota	Latescibacterota	Latescibacterota	Latescibacterota
3a69e9b1780b9b3e9b819bd768c48695	Bacteria	Acidobacteriota	Acidobacteriae	Acidobacteriales
46aa04be583d8b451c3772fa706610ce	Bacteria	Proteobacteria	Alphaproteobacteria	Rhizobiales	Rhizobiales_Incertae_Sedis	Bauldia
275ede27859ed34e7b20455d8ab5a287	Bacteria	Chloroflexi	Dehalococcoidia	S085	S085	S085
7d857bbe1f3e2f7e5a10dd6a05834216	Bacteria	Patescibacteria	Parcubacteria	Candidatus_Kaiserbacteria	Candidatus_Kaiserbacteria	Candidatus_Kaiserbacteria
e7585894ab794d946d6085949294989e	Bacteria	Proteobacteria	Gammaproteobacteria	Burkholderiales	TRA3-20	TRA3-20
8a47802815caac001f8ac4d38e421006	Bacteria	Chloroflexi	JG30-KF-CM66	JG30-KF-CM66	JG30-KF-CM66	JG30-KF-CM66
07a62ca2a42424811a8430fe35a8a671	Bacteria	Proteobacteria	Alphaproteobacteria	uncultured	uncultured	uncultured
73b08152ff0016fd516930b470c259b0	Bacteria	Proteobacteria	Gammaproteobacteria	Burkholderiales	Methylophilaceae	MM2
2dfe1d67f81d11ce5aa91cc18394b916	Bacteria	Planctomycetota	Phycisphaerae	Phycisphaerales	Phycisphaeraceae	AKYG587
8bfe46c084da8d5c7cb50403f36d9adc	Bacteria	Acidobacteriota	Subgroup_5	Subgroup_5	Subgroup_5	Subgroup_5
3170b181ca8117e17b62e14d16dd3360	Bacteria	Methylomirabilota	Methylomirabilia	Rokubacteriales	WX65	WX65
c1d5e8c183e209955cb8c0be35c4e20b	Bacteria	Chloroflexi	Anaerolineae	RBG-13-54-9	RBG-13-54-9	RBG-13-54-9
7ea622f443fe6fdfb6b07e16baa8a611	Bacteria	Gemmatimonadota	Gemmatimonadetes	Gemmatimonadales	Gemmatimonadaceae	uncultured
bb5860876e368c61c42de394c53b407c	Bacteria	Proteobacteria	Alphaproteobacteria	Rhizobiales	Hyphomicrobiaceae
179eacd6816d6909fc2accc0dcc45afb	Bacteria	RCP2-54	RCP2-54	RCP2-54	RCP2-54	RCP2-54
df5a80f8c0c5ea9018150f2aba684ce7	Bacteria	Proteobacteria	Alphaproteobacteria	uncultured	uncultured	uncultured
142bca9458e9fde820d34efdda726266	Bacteria	Proteobacteria	Alphaproteobacteria	Reyranellales	Reyranellaceae	uncultured
c45a515b3c42d9e13b9146f96a4c0eef	Bacteria	Patescibacteria	Parcubacteria	Candidatus_Adlerbacteria	Candidatus_Adlerbacteria	Candidatus_Adlerbacteria
94997606e9d106097014703745620c86	Bacteria	Verrucomicrobiota	Chlamydiae	Chlamydiales	Parachlamydiaceae	Neochlamydia
98052e0150bc578fbfe4d881235e71d2	Bacteria	Acidobacteriota	Vicinamibacteria	Vicinamibacterales	Vicinamibacteraceae	Vicinamibacteraceae
e59398c91cfac885545a8b31141f3ba7	Bacteria	Proteobacteria	Alphaproteobacteria	Rhizobiales	Xanthobacteraceae
c2dc0dcc82ecddd7e8c138e5728b6926	Bacteria	Latescibacterota	Latescibacterota	Latescibacterota	Latescibacterota	Latescibacterota
83a1302a3382b1d828ef15a21dc47ce2	Bacteria	Acidobacteriota	Subgroup_5	Subgroup_5	Subgroup_5	Subgroup_5
6a6cb03d3acbf22bde16785124c8e425	Bacteria	Patescibacteria	Microgenomatia	Candidatus_Collierbacteria	Candidatus_Collierbacteria	Candidatus_Collierbacteria
4d23f044d84e78f1ad9215f069eb2590	Bacteria	Acidobacteriota	Holophagae	Subgroup_7	Subgroup_7	Subgroup_7
e766d9a628b9e78767365c163556cff0	Bacteria	Proteobacteria	Gammaproteobacteria	Salinisphaerales	Solimonadaceae	uncultured
fbde570d55adf332e978c9f078ae9497	Bacteria	Verrucomicrobiota	Verrucomicrobiae	Pedosphaerales	Pedosphaeraceae	uncultured
1b4ce8838d4b91f085053c4a4f2b728e	Bacteria	Proteobacteria	Gammaproteobacteria	Gammaproteobacteria_Incertae_Sedis	Unknown_Family	Acidibacter
7510e1fe13b54e662e9abe828c642520	Bacteria	Spirochaetota	Spirochaetia	Spirochaetales	Spirochaetaceae	Salinispira
1e6ff4e430d98102edf31f020a3a02dc	Bacteria	Hydrogenedentes	Hydrogenedentia	Hydrogenedentiales	Hydrogenedensaceae	Hydrogenedensaceae
2330a408feee7c51fb17891a50238817	Bacteria	Acidobacteriota	Acidobacteriae	Bryobacterales	Bryobacteraceae	Bryobacter
732796587d07c94054c513144c8e2dba	Bacteria	Acidobacteriota	Blastocatellia	Blastocatellales	Blastocatellaceae	uncultured
a55a39c55e8f184e85f38f66f851ddf8	Bacteria	Myxococcota	Polyangia	mle1-27	mle1-27	mle1-27
cc6aaf34baf7054df2d38a318838b0db	Bacteria	Acidobacteriota	AT-s3-28	AT-s3-28	AT-s3-28	AT-s3-28
1d4c467f6d7041da31261be2059b24b6	Bacteria	Firmicutes
f30db1b9ca5dcbd51e6fab833b5194bd	Bacteria	Acidobacteriota	Blastocatellia	Blastocatellales	Blastocatellaceae	JGI_0001001-H03
b87a0e338ee2c814031eb9dcc508327a	Bacteria	Acidobacteriota	Acidobacteriae	Subgroup_15	Subgroup_15	Subgroup_15
3d8cfc294a4e11eaea84670c43ffca4b	Bacteria	Proteobacteria	Gammaproteobacteria	Cellvibrionales	Spongiibacteraceae	BD1-7_clade
96aa173c02dac99962d5ee8d907085ae	Bacteria	Patescibacteria	Microgenomatia	Candidatus_Daviesbacteria	Candidatus_Daviesbacteria	Candidatus_Daviesbacteria
cd7e629ad6a7100b88300862031efb4d	Bacteria	Actinobacteriota	Actinobacteria	Micrococcales	Micrococcaceae
fc9711f13b377996c15d14cc0688f4d1	Bacteria	Proteobacteria	Gammaproteobacteria	Xanthomonadales	Xanthomonadaceae	Arenimonas
25bb71910210fcac3eab113254b30ff0	Bacteria	Proteobacteria	Gammaproteobacteria	Acidiferrobacterales	Acidiferrobacteraceae	Sulfurifustis
d7fadcaf2c9366c9730ac14595e4202d	Bacteria	Acidobacteriota	Acidobacteriae	Solibacterales	Solibacteraceae	Candidatus_Solibacter
ef8fcc90ff18dbc7be3e82dbedbae01a	Bacteria	Acidobacteriota	Subgroup_11	Subgroup_11	Subgroup_11	Subgroup_11
5bc86e41edb43ddf6d366178b4d6b043	Bacteria	Gemmatimonadota	Gemmatimonadetes	Gemmatimonadales	Gemmatimonadaceae	uncultured
dfedea130df31519bf76cd1537cd26be	Bacteria	Proteobacteria	Gammaproteobacteria	Gammaproteobacteria_Incertae_Sedis	Unknown_Family	Acidibacter
93ea33f8b547ed21e49174bc27ab5514	Bacteria	Latescibacterota	Latescibacterota	Latescibacterota	Latescibacterota	Latescibacterota
a20f2d68e95d3998d3b53d00dae32f2a	Bacteria	Bacteroidota	Bacteroidia	Chitinophagales	Chitinophagaceae	Terrimonas
8b28ddcd701da972337beabda842556b	Bacteria	Proteobacteria	Gammaproteobacteria	Gammaproteobacteria_Incertae_Sedis	Unknown_Family	Acidibacter
dcbcc2accdfa1a15fa14430c85ffd4b0	Bacteria	Latescibacterota	Latescibacterota	Latescibacterota	Latescibacterota	Latescibacterota
705af01e87fe3cb0741c784120a621b4	Bacteria	Acidobacteriota	Subgroup_22	Subgroup_22	Subgroup_22	Subgroup_22
1c586455b7f0f8790550911ebe677a13	Bacteria	Chloroflexi	Anaerolineae	SBR1031	A4b	A4b
6d7d2ffa0cb31ff73ffd7d51c01c9d55	Bacteria	Latescibacterota	Latescibacterota	Latescibacterota	Latescibacterota	Latescibacterota
e593e0c85cf4add49ebf46ad261f5a7a	Bacteria	Spirochaetota	Brachyspirae	Brachyspirales	LH041	LH041
4d08c40ebad5573cf44311ade12b9d27	Bacteria	Patescibacteria	Parcubacteria	Candidatus_Kaiserbacteria	Candidatus_Kaiserbacteria	Candidatus_Kaiserbacteria
0451089d0b9e312afc74e100074ab153	Bacteria	Acidobacteriota	Blastocatellia	*11-24	*11-24	*11-24
c1095944fea3a4fe4b9735bf9163b0d3	Bacteria	Firmicutes	Bacilli	Entomoplasmatales	type_III	type_III
3f930bff1d07f2e12c1cff22ce1a0820	Bacteria	Gemmatimonadota	Gemmatimonadetes	Gemmatimonadales	Gemmatimonadaceae	Gemmatimonas
f649add0a2d5c98e45209c17b78889f8	Bacteria	Proteobacteria	Alphaproteobacteria	Reyranellales	Reyranellaceae	uncultured
bd6d5b0de2533b5cc073016b1e52278c	Bacteria	Entotheonellaeota	Entotheonellia	Entotheonellales	Entotheonellaceae	Entotheonellaceae
474878de565c1e034d7399524b6fe2ed	Bacteria	Patescibacteria	Parcubacteria	Candidatus_Adlerbacteria	Candidatus_Adlerbacteria	Candidatus_Adlerbacteria
ac9062b5a97fa60156e68a0516a0c965	Bacteria	Patescibacteria	Microgenomatia	Candidatus_Levybacteria	Candidatus_Levybacteria	Candidatus_Levybacteria
25b7be79ecb4e4e14f12ecd485d0b2e5	Bacteria	Proteobacteria	Gammaproteobacteria	Burkholderiales	Nitrosomonadaceae	MND1
8e467bd6943c743f3aec264ea73aa42e	Bacteria	Verrucomicrobiota	Kiritimatiellae	WCHB1-41	WCHB1-41	WCHB1-41
733ea5dbfd69c5b46497f8faed76d773	Bacteria	Proteobacteria	Gammaproteobacteria	Xanthomonadales	Rhodanobacteraceae	uncultured
1e51c5b786996c81fd4272bfaa025d28	Bacteria	Proteobacteria	Gammaproteobacteria	Legionellales	Legionellaceae	Legionella
cb15e6284fda323e82e957eca94c235a	Bacteria	Methylomirabilota	Methylomirabilia	Rokubacteriales	Rokubacteriales	Rokubacteriales
3ba6541bffdab02dcefce81c84863a58	Bacteria	Acidobacteriota	Acidobacteriae	Subgroup_2	Subgroup_2	Subgroup_2
2c43f7d729dbdc1c12374dadffbbbd35	Bacteria	Acidobacteriota	Blastocatellia	Pyrinomonadales	Pyrinomonadaceae	RB41
50c246db1866b220b8bc4927616a052f	Bacteria	Gemmatimonadota	Gemmatimonadetes	Gemmatimonadales	Gemmatimonadaceae	uncultured
79135394f30986ca27ad70d648420f28	Bacteria	Acidobacteriota	Vicinamibacteria	Vicinamibacterales	uncultured	uncultured
8094c9f3165edec68fabc8377e44a5bd	Bacteria	Acidobacteriota	Thermoanaerobaculia	Thermoanaerobaculales	Thermoanaerobaculaceae	Subgroup_10
bd47cfab88621ec58e0b29c25977c434	Bacteria	Actinobacteriota	Actinobacteria	Propionibacteriales	Nocardioidaceae	Nocardioides
1f222ff9b8195e499d55047532048862	Bacteria	Firmicutes	Bacilli	Bacillales	Planococcaceae
57ce08e2f9ebcd5893db2851683752ed	Bacteria	Patescibacteria	Microgenomatia	Candidatus_Levybacteria	Candidatus_Levybacteria	Candidatus_Levybacteria
15f974d910fc082110b57ac7a31b91ca	Bacteria	Latescibacterota	Latescibacterota	Latescibacterota	Latescibacterota	Latescibacterota
889823e485a72cdae44e74104f9f5bd4	Bacteria	Proteobacteria	Gammaproteobacteria	Burkholderiales	Oxalobacteraceae	Noviherbaspirillum
f27999c79f68d63f404cae076473b60e	Bacteria	Acidobacteriota	Acidobacteriae	Acidobacteriales
10fcfb77b7064f63fee5dde112ef65b7	Bacteria	Proteobacteria	Alphaproteobacteria	Rhizobiales	Rhizobiales_Incertae_Sedis	Bauldia
ff57d79e13f671ea61cf99bbecb4c621	Bacteria	Acidobacteriota	Subgroup_22	Subgroup_22	Subgroup_22	Subgroup_22
4ddd71393d5b232603139924521c9d46	Bacteria	Proteobacteria	Gammaproteobacteria
97124c5aa8b7762ba484e4363002aa2b	Bacteria	Latescibacterota	Latescibacterota	Latescibacterota	Latescibacterota	Latescibacterota
9ea37be288a7c154ed9298d7c1b1f5be	Bacteria	Actinobacteriota	Thermoleophilia	Gaiellales	Gaiellaceae	Gaiella
5e7d73a445229186581234b9d90527c8	Bacteria	Zixibacteria	Zixibacteria	Zixibacteria	Zixibacteria	Zixibacteria
6e41de39613111c3608de8f30b8eaa92	Bacteria	Acidobacteriota	Acidobacteriae	Subgroup_2	Subgroup_2	Subgroup_2
33c50a2fef482da20466b756c65a71ab	Bacteria	Planctomycetota	OM190	OM190	OM190	OM190
e283e0e9e0151b73309c260b3a2e7e72	Bacteria	Proteobacteria	Gammaproteobacteria	Burkholderiales	Oxalobacteraceae	Massilia
bae280f3c17840a453450a1ff40e7e12	Bacteria	Hydrogenedentes	Hydrogenedentia	Hydrogenedentiales	Hydrogenedensaceae	Hydrogenedensaceae
28050aa866e6b2aa895f4a5b04c603df	Bacteria	Proteobacteria	Gammaproteobacteria	Steroidobacterales	Steroidobacteraceae	uncultured
ba87f5e2991e56f4a73e9701c31b7dc2	Bacteria	Chloroflexi	Anaerolineae	Anaerolineales	Anaerolineaceae	uncultured
ab0de95336f95850bc09d170efc59659	Bacteria	Proteobacteria	Alphaproteobacteria	Caulobacterales	Caulobacteraceae	uncultured
813b3970ac932493729e3d13e3adf650	Bacteria	Patescibacteria	Parcubacteria	Parcubacteria	Parcubacteria	Parcubacteria
d24c641fc26278b5db5f2a489a1d8b3b	Bacteria	Planctomycetota	Pla3_lineage	Pla3_lineage	Pla3_lineage	Pla3_lineage
c5ac7a787da1ef125f1715d885dd32b7	Bacteria	Acidobacteriota	Subgroup_18	Subgroup_18	Subgroup_18	Subgroup_18
00df2c4e4deed2fef15a1c953dbac8d6	Bacteria	Latescibacterota	Latescibacterota	Latescibacterota	Latescibacterota	Latescibacterota
cc348d242b8aca966b1b1a65e651a89e	Bacteria	Verrucomicrobiota	Kiritimatiellae	WCHB1-41	WCHB1-41	WCHB1-41
29f4788ddb64be2beb752e0aa2a5cc49	Bacteria	Proteobacteria	Alphaproteobacteria	Rhizobiales	Xanthobacteraceae
7d18cd0e9d5eb9d47c342632b48af7fe	Bacteria	Proteobacteria	Alphaproteobacteria	Caulobacterales	Caulobacteraceae	Caulobacter
295f008bd0b0504dcbfd3b4da1b96ea9	Bacteria	Verrucomicrobiota	Verrucomicrobiae	Opitutales	Opitutaceae	Opitutus
3150988882398a12cf2bf2867bc6a2db	Bacteria	Proteobacteria	Alphaproteobacteria	Sphingomonadales	Sphingomonadaceae	Altererythrobacter
05634eb25e67fccb5368342d5cd79c3d	Bacteria	Desulfobacterota	uncultured	uncultured	uncultured	uncultured
e3f1a2c9301be410fedf8f0cbab4f44c	Bacteria	Myxococcota	bacteriap25	bacteriap25	bacteriap25	bacteriap25
9c7630d2b6122677b95b5ab819bcd0cb	Bacteria	Proteobacteria	Gammaproteobacteria	Burkholderiales	Nitrosomonadaceae	MND1
1c1aa79ab7d8c716b412ca835ae365c4	Bacteria	Acidobacteriota	Vicinamibacteria	Vicinamibacterales	uncultured	uncultured
cb212f34a653cee64f1caca7cbd375a4	Bacteria
18572ffefe5cd93ea590a64077ce9c2c	Bacteria	Verrucomicrobiota	Chlamydiae	Chlamydiales	Simkaniaceae	uncultured
8f7cc5e3dfb6e5ba36f90fc37b1d858a	Bacteria	Entotheonellaeota	Entotheonellia	Entotheonellales	Entotheonellaceae	Entotheonellaceae
f63a6575bb7222aec01fe0b84593b5b6	Bacteria	Latescibacterota	Latescibacterota	Latescibacterota	Latescibacterota	Latescibacterota
348537dd34a41475663419b7836fa99e	Bacteria	Proteobacteria	Gammaproteobacteria	R7C24	R7C24	R7C24
a64acf454d3e0915c2ecdaf34017e096	Bacteria	Proteobacteria	Alphaproteobacteria	Caulobacterales	Caulobacteraceae	Brevundimonas
95b7520316a3355bc98ddf9774575a64	Bacteria	Proteobacteria	Alphaproteobacteria	Dongiales	Dongiaceae	Dongia
f1e61a0b96bdd31fb5587faf82e7287c	Bacteria	Dependentiae	Babeliae	Babeliales	UBA12409	UBA12409
1509f659588a6bac88c4656ef5c461f3	Bacteria	Myxococcota	Polyangia	Blfdi19	Blfdi19	Blfdi19
d34502073edee44fc2f5c9ce7590c442	Bacteria	Acidobacteriota	Acidobacteriae	Bryobacterales	Bryobacteraceae	Bryobacter
e7b26c121d06cc14a4065808166babe4	Bacteria	Patescibacteria	Microgenomatia	Candidatus_Daviesbacteria	Candidatus_Daviesbacteria	Candidatus_Daviesbacteria
acf6a346332534352fb72c6d62fd6939	Bacteria	Patescibacteria	ABY1	Candidatus_Magasanikbacteria	Candidatus_Magasanikbacteria	Candidatus_Magasanikbacteria
232cc558347cd886da43e83756f901b5	Bacteria	Acidobacteriota	Thermoanaerobaculia	Thermoanaerobaculales	Thermoanaerobaculaceae	Subgroup_10
db8a0d14d1838934794503102bd33c4f	Bacteria	Acidobacteriota	Acidobacteriae
4d395cad7efb2d21e9b1fe64eb6be933	Bacteria	Chloroflexi	Anaerolineae	SBR1031	A4b	A4b
76d294af633f340e6cea548ef39bcc66	Bacteria	Bacteroidota	Bacteroidia	Chitinophagales	Chitinophagaceae	Flavisolibacter
1d931cfdd8ca97cd034fdb3a43e6cddd	Bacteria	Proteobacteria	Alphaproteobacteria	Dongiales	Dongiaceae	Dongia
290d192c6864663932b0707f90a587dc	Bacteria	Patescibacteria	Parcubacteria	Candidatus_Adlerbacteria	Candidatus_Adlerbacteria	Candidatus_Adlerbacteria
76b71bb0da0daeea02a849f767b538d7	Bacteria	Latescibacterota	Latescibacterota	Latescibacterota	Latescibacterota	Latescibacterota
e0c42b466b2c9ba62e75569d545a79ee	Bacteria	Actinobacteriota	Actinobacteria	Micrococcales	Micrococcaceae
e7cb088155bd8d436f1e062340175960	Bacteria	Proteobacteria	Gammaproteobacteria	Burkholderiales	Chromobacteriaceae	Vogesella
b4b971213de6b0401ecd8886bef53728	Bacteria	Patescibacteria	Microgenomatia	Candidatus_Pacebacteria	Candidatus_Pacebacteria	Candidatus_Pacebacteria
268df58d3fb0d340678768d8d946bab9	Bacteria	Proteobacteria	Alphaproteobacteria	Rhizobiales	Rhizobiales_Incertae_Sedis	Bauldia
bbff3609884b2e5fbd6feb83d00744eb	Bacteria	Verrucomicrobiota	Verrucomicrobiae	Opitutales	Opitutaceae
1749e28d14078f02c0d00e5cee5446ae	Bacteria	Chloroflexi	TK10	TK10	TK10	TK10
6526f9054ca56663b6aa4ca347858b8d	Bacteria	Acidobacteriota	Vicinamibacteria	Vicinamibacterales	Vicinamibacteraceae	Vicinamibacteraceae
6c72fe6a6e7d17eca239a4cb21240116	Bacteria	Patescibacteria	Parcubacteria	Candidatus_Adlerbacteria	Candidatus_Adlerbacteria	Candidatus_Adlerbacteria
e7f88237a2aabffcd5f1a5ebb7acb310	Bacteria	Patescibacteria	Microgenomatia	Candidatus_Levybacteria	Candidatus_Levybacteria	Candidatus_Levybacteria
063c20e3fe9d5fe26959bb75c4c0305e	Bacteria	Acidobacteriota	Vicinamibacteria	Vicinamibacterales	uncultured	uncultured
513b5952b404062f13d7e1609388b7f4	Bacteria	Patescibacteria	Microgenomatia	Candidatus_Levybacteria	Candidatus_Levybacteria	Candidatus_Levybacteria
1ccc0d2da3c5bc4d5758ad856d0d2fdd	Bacteria	Proteobacteria	Gammaproteobacteria	uncultured	uncultured	uncultured
636da2078523aa49c797a9f104f52870	Bacteria	Proteobacteria	Alphaproteobacteria	uncultured	uncultured	uncultured
206cdedf5793d8c9fb28041b6592b3f9	Bacteria	Myxococcota	bacteriap25	bacteriap25	bacteriap25	bacteriap25
75665a517b16bb5db56de76309418324	Bacteria	Proteobacteria	Gammaproteobacteria	Gammaproteobacteria_Incertae_Sedis	Unknown_Family	Candidatus_Ovatusbacter
f58fa211f47bb9620e121441c48fbc82	Bacteria	Sumerlaeota	Sumerlaeia	Sumerlaeales	Sumerlaeaceae	Sumerlaea
715c377860cd959c6600a8db2ee38f9c	Bacteria	Latescibacterota	Latescibacterota	Latescibacterota	Latescibacterota	Latescibacterota
0c619fc5a3408a5770ea5727209e4cb1	Bacteria	Acidobacteriota	Vicinamibacteria	Vicinamibacterales	uncultured	uncultured
6ea624b8a6fd132e30903a11aefa9b50	Bacteria	Gemmatimonadota	Gemmatimonadetes	Gemmatimonadales	Gemmatimonadaceae	uncultured
7a77c6a5caae4fbdf8bc9a996f06581d	Bacteria	Proteobacteria	Gammaproteobacteria	JG36-TzT-191	JG36-TzT-191	JG36-TzT-191
97d158c6d11773347d61d804255be6ab	Bacteria	Patescibacteria	Parcubacteria	Candidatus_Kaiserbacteria	Candidatus_Kaiserbacteria	Candidatus_Kaiserbacteria
a3e04bb5d3bc5c0a8fa6d89da911d224	Bacteria	Bdellovibrionota	Oligoflexia	0319-6G20	0319-6G20	0319-6G20
d358e20b1a5502d2f63a804564ed476e	Bacteria	Armatimonadota	Fimbriimonadia	Fimbriimonadales	Fimbriimonadaceae	Fimbriimonadaceae
99031d66448d503a3bfc88d7336a9eb6	Bacteria	Acidobacteriota	Thermoanaerobaculia	Thermoanaerobaculales	Thermoanaerobaculaceae	Subgroup_10
a7c187c79e07f711876b56be48df3ba2	Bacteria	Sumerlaeota	Sumerlaeia	Sumerlaeales	Sumerlaeaceae	Sumerlaea
88329f4bfcca11a9edca4f6bcc418c8e	Bacteria	Proteobacteria	Gammaproteobacteria	Gammaproteobacteria_Incertae_Sedis	Unknown_Family	Unknown_Family
d5995ca609c9a82e615b07f0db804eee	Bacteria	Verrucomicrobiota	Chlamydiae	Chlamydiales	Parachlamydiaceae	Neochlamydia
a0d5a2b003c669746e6b0fa12678e269	Bacteria	Patescibacteria	Parcubacteria	Candidatus_Kaiserbacteria	Candidatus_Kaiserbacteria	Candidatus_Kaiserbacteria
3607756d474ef4d6b88b40a30f16fb99	Bacteria	Acidobacteriota	Vicinamibacteria	Vicinamibacterales	uncultured	uncultured
000db4dc07c807fdf95b530babeb8825	Bacteria	Sumerlaeota	Sumerlaeia	Sumerlaeales	Sumerlaeaceae	Sumerlaea
8cabc9a2eba40baa86a1521ea76eb942	Bacteria	MBNT15	MBNT15	MBNT15	MBNT15	MBNT15
60918d2db61dc97f13c839dc2aa17402	Bacteria	Proteobacteria	Gammaproteobacteria	Pseudomonadales	Pseudomonadaceae	Pseudomonas
65b05db790e6e9b5dfeb79263a347ae6	Bacteria	Acidobacteriota	Subgroup_22	Subgroup_22	Subgroup_22	Subgroup_22
c2548734fda6e9f055322dcf64f083c7	Bacteria	Acidobacteriota	Vicinamibacteria	Vicinamibacterales	Vicinamibacteraceae	Vicinamibacteraceae
2a0621a663923e6351ba4bdeb67bd541	Bacteria	Acidobacteriota	Vicinamibacteria	Vicinamibacterales	uncultured	uncultured
463c3edd4e7bc5b412504ad72a25b201	Bacteria	Proteobacteria	Gammaproteobacteria	Gammaproteobacteria_Incertae_Sedis	Unknown_Family	Candidatus_Ovatusbacter
9c86f9e9b22059360b122e1b9954a7d9	Bacteria
b3bc5241fd31a78a9aa2fbbba704bd77	Bacteria	Chloroflexi	Chloroflexia	Thermomicrobiales	AKYG1722	AKYG1722
1040f7ff3c6cae39235dc1e8e3d99071	Bacteria	Chloroflexi	Anaerolineae	RBG-13-54-9	RBG-13-54-9	RBG-13-54-9
791982fad406daa5b739bd5b1e0581bb	Bacteria	Patescibacteria	Parcubacteria	Candidatus_Adlerbacteria	Candidatus_Adlerbacteria	Candidatus_Adlerbacteria
872098613ff3a006908fba823395cd96	Bacteria	Gemmatimonadota	Gemmatimonadetes	Gemmatimonadales	Gemmatimonadaceae	uncultured
11b867f6e8152ae9a34904791d08b327	Bacteria	Proteobacteria	Alphaproteobacteria	Rhizobiales	Amb-16S-1323	Amb-16S-1323
d86490f83fe7e6cc17ff67392dade4aa	Bacteria	Gemmatimonadota	Gemmatimonadetes	Gemmatimonadales	Gemmatimonadaceae	uncultured
befd75a99e12b6c8481604aba1c99f09	Bacteria	Bdellovibrionota	Oligoflexia	0319-6G20	0319-6G20	0319-6G20
9b11a440a954416bf957806d9880ab7f	Bacteria	Patescibacteria	Parcubacteria
b18e460d23050322cac61150118dd3b7	Bacteria	Bdellovibrionota	Oligoflexia	0319-6G20	0319-6G20	0319-6G20
409539c297481380071ace2714712c6d	Bacteria	Chloroflexi	Anaerolineae	SBR1031	A4b	A4b
155fe2e2655fb0a644682dcf55f61a69	Bacteria	Proteobacteria	Alphaproteobacteria	uncultured	uncultured	uncultured
3fb57c68d7de70b71cca0be021c160cd	Bacteria	Desulfobacterota	uncultured	uncultured	uncultured	uncultured
14d7465ccd229a485c8f2be0d53456a8	Bacteria	Chloroflexi	Anaerolineae	Anaerolineales	Anaerolineaceae	uncultured
94508dde0a94af0a3bd087d52524da8a	Bacteria	Patescibacteria	Microgenomatia	Candidatus_Pacebacteria	Candidatus_Pacebacteria	Candidatus_Pacebacteria
8f349c0ac71f50e4187bcabd7e3acf00	Bacteria	Actinobacteriota	Thermoleophilia	Gaiellales	Gaiellaceae	Gaiella
e5c1fbcc4244c6ccf93df32c81082132	Bacteria	Latescibacterota	Latescibacterota	Latescibacterota	Latescibacterota	Latescibacterota
5dd46a69120d859f09fde5b511213184	Bacteria	Verrucomicrobiota	Verrucomicrobiae	Opitutales	Opitutaceae	Alterococcus
ff6c2c1ee94ca16dd188598ad2e3359a	Bacteria	Planctomycetota	Phycisphaerae	Phycisphaerales	Phycisphaeraceae	SM1A02
18747d701f233cbc5efd9b05c34e0ea1	Bacteria	Nitrospirota	Nitrospiria	Nitrospirales	Nitrospiraceae	Nitrospira
2915a377aba3a0082523255e9a739e1c	Bacteria	Proteobacteria	Gammaproteobacteria	Xanthomonadales	Xanthomonadaceae
faabf50b2d9acb60acc4039c05526820	Bacteria	Proteobacteria	Alphaproteobacteria	Rhodospirillales	uncultured	uncultured
92adb5b2bb5828b530e27b6e5cb0c720	Bacteria	Proteobacteria	Alphaproteobacteria	Dongiales	Dongiaceae	Dongia
a5727d985414c21cc726af0f7f8ee0bf	Bacteria	Acidobacteriota	Vicinamibacteria	Vicinamibacterales	uncultured	uncultured
fee4a14b925f31f5caafd12a5f5459d8	Bacteria	Proteobacteria	Gammaproteobacteria	Burkholderiales	TRA3-20	TRA3-20
3190a1208f12ab487a8e473e9a8e0588	Bacteria	Chloroflexi	Ktedonobacteria	Ktedonobacterales	JG30-KF-AS9	JG30-KF-AS9
623fcc287f1dfbd4f37874fde0e9a6a0	Bacteria	Sumerlaeota	Sumerlaeia	Sumerlaeales	Sumerlaeaceae	Sumerlaea
4bbd5fd2484cfad5bba2582bd18bb948	Bacteria	Verrucomicrobiota	Verrucomicrobiae	Opitutales	Opitutaceae	uncultured
549ae7b043db1e0d68a34d38fcfff726	Bacteria	Acidobacteriota	Vicinamibacteria	Vicinamibacterales	uncultured	uncultured
9207f9a21abf3404fde6bd715cc6b620	Bacteria	Desulfobacterota	uncultured	uncultured	uncultured	uncultured
157c52ee19374c052298c7c214508cab	Bacteria	Acidobacteriota	Acidobacteriae	PAUC26f	PAUC26f	PAUC26f
6b71bb02427728548fdf7994741ce294	Bacteria	Proteobacteria	Gammaproteobacteria	Pseudomonadales	Pseudomonadaceae	Pseudomonas
7eda9a9cf077a50a789ac2f2b2ae7767	Bacteria	Gemmatimonadota	Gemmatimonadetes	Gemmatimonadales	Gemmatimonadaceae	uncultured
366f194a36ca3d0d82606488b916531f	Bacteria	Latescibacterota	Latescibacterota	Latescibacterota	Latescibacterota	Latescibacterota
e15682a5101ec08c38290016e63fb6c0	Bacteria	Proteobacteria	Gammaproteobacteria	Diplorickettsiales	Diplorickettsiaceae	Aquicella
1c00c13e80e6972dc0d7f31397bef2b3	Bacteria	Acidobacteriota	Holophagae	Subgroup_7	Subgroup_7	Subgroup_7
95ee12cf16378f7617ab965d74dbfe69	Bacteria	Verrucomicrobiota	Chlamydiae	Chlamydiales	cvE6	cvE6
e8a69ea10723c7af1de3fb4b9e054e1b	Bacteria	Latescibacterota	Latescibacterota	Latescibacterota	Latescibacterota	Latescibacterota
9c7a090898f3f49e39178a1432220fee	Bacteria	Sumerlaeota	Sumerlaeia	Sumerlaeales	Sumerlaeaceae	Sumerlaea
4101f0ff6ef10ddfa1bceb57bb3c9eef	Bacteria	Proteobacteria	Alphaproteobacteria	Puniceispirillales	EF100-94H03	EF100-94H03
8cb21016ce9a82064fd30c531ae490cd	Bacteria	Proteobacteria	Alphaproteobacteria
0e135a6749385f3c76fc1fb2e94041cf	Bacteria	Proteobacteria	Alphaproteobacteria	Rhodobacterales	Rhodobacteraceae	Amaricoccus
516fe537cdbc5ca6c2c84c856f191b8d	Bacteria	Actinobacteriota	Actinobacteria	Propionibacteriales	Propionibacteriaceae	Cutibacterium
c6b395c79a3c17a229b1b74f1455930d	Bacteria	Acidobacteriota	Vicinamibacteria	Vicinamibacterales	uncultured	uncultured
bc5501fe940ae1e6c9fcad189b0e5f0e	Bacteria	Planctomycetota	OM190	OM190	OM190	OM190
c61966f207081ee84fe2a11d8edcabe6	Bacteria	Proteobacteria	Alphaproteobacteria	Caulobacterales	Parvularculaceae	Amphiplicatus
7efaac0f7107048cc8dcac4391b17b85	Bacteria	Proteobacteria	Gammaproteobacteria	Pseudomonadales	Pseudomonadaceae	Pseudomonas
75c68023bcc745dd5ca05a54dccd63a2	Bacteria	Proteobacteria	Alphaproteobacteria	Tistrellales	Geminicoccaceae	uncultured
96d0b5bc18a33af935369b9a023f5a21	Bacteria	Proteobacteria	Alphaproteobacteria	Rhodospirillales	uncultured	uncultured
9184883eb0952d2c285f28543533d24d	Bacteria	Chloroflexi	Anaerolineae	SBR1031	SBR1031	SBR1031
3d9fd27d6df27f221fbacfcfcd8ce4c6	Bacteria	Patescibacteria	Parcubacteria	Parcubacteria	Parcubacteria	Parcubacteria
cce5819e9e00e163d68d2af1649ac739	Bacteria	Bdellovibrionota	Oligoflexia	0319-6G20	0319-6G20	0319-6G20
64cea617d71ac57aa511f66c8cce35f5	Bacteria	Acidobacteriota	Vicinamibacteria	Vicinamibacterales	Vicinamibacteraceae	Vicinamibacteraceae
5039973deee872244c88daf2e091f3e4	Bacteria	Acidobacteriota	Acidobacteriae	Bryobacterales	Bryobacteraceae	Bryobacter
e10c318fbc0da154977c4b42cc32d097	Bacteria	Proteobacteria	Gammaproteobacteria	Burkholderiales	Nitrosomonadaceae	Nitrosomonas
b3655116621402ccc869564ec11ceca9	Bacteria	Myxococcota	Polyangia	Haliangiales	Haliangiaceae	Haliangium
d9e44e21f5b313de41212f4741ef1722	Bacteria	Proteobacteria	Alphaproteobacteria	Rhizobiales	Xanthobacteraceae	Afipia
b4e2b1aba0873bd6610609522d9a54ea	Bacteria	Proteobacteria	Gammaproteobacteria	Burkholderiales	Nitrosomonadaceae	MND1
4607e0f728f72b950050bffe86ed3f27	Bacteria	Acidobacteriota	Acidobacteriae	Solibacterales	Solibacteraceae	Candidatus_Solibacter
7343e8f0ce5ef7be8555d75a3dd863e0	Bacteria	Proteobacteria	Gammaproteobacteria	Salinisphaerales	Solimonadaceae	Polycyclovorans
5294e7aa31db848608ea2d12c5c86416	Bacteria	Acidobacteriota	Acidobacteriae	Subgroup_2	Subgroup_2	Subgroup_2
70958d868a79730d4c5d6ffc9c06980b	Bacteria	Proteobacteria	Gammaproteobacteria	Steroidobacterales	Steroidobacteraceae	Steroidobacter
90b2042152018fa930f11df0212740bd	Bacteria	Methylomirabilota	Methylomirabilia	Rokubacteriales	WX65	WX65
793bcb4b049f66529e754e58e4f2b5b6	Bacteria	Acidobacteriota	Vicinamibacteria	Vicinamibacterales	uncultured	uncultured
42b2254df40e40c2a211afca24692cf0	Bacteria	Proteobacteria	Gammaproteobacteria	Diplorickettsiales	Diplorickettsiaceae	Aquicella
06ccd606b7c82b0bb090629744c0c78b	Bacteria	Gemmatimonadota	Gemmatimonadetes	Gemmatimonadales	Gemmatimonadaceae	uncultured
8924833e79f7abe8087710c1b684ba03	Bacteria	RCP2-54	RCP2-54	RCP2-54	RCP2-54	RCP2-54
c8ac47baf4d4e8b12b4dfe290955d17a	Bacteria	Proteobacteria	Gammaproteobacteria	Xanthomonadales	Xanthomonadaceae
98c5e6c92edd01525e94ae8f963ebf37	Bacteria	Proteobacteria	Gammaproteobacteria	Burkholderiales	Nitrosomonadaceae	Ellin6067
7f74e367653f8afa4ab129359081c41d	Bacteria	Patescibacteria	Parcubacteria	Candidatus_Nomurabacteria	Candidatus_Nomurabacteria	Candidatus_Nomurabacteria
79f7645d5291642e08eaf403ee34de19	Bacteria	Planctomycetota	Planctomycetes	Planctomycetales	Gimesiaceae	uncultured
a8d0f08e5cf2630e3ff7e382064c0bad	Bacteria	Proteobacteria	Gammaproteobacteria	Legionellales	Legionellaceae	Legionella
c1ecfe09edf1684df34c5ce300a259e2	Bacteria	Proteobacteria	Gammaproteobacteria	Legionellales	Legionellaceae	Legionella
3ca84019a790dad287c97682f84a17f4	Bacteria	Proteobacteria	Alphaproteobacteria	Rhizobiales	Rhizobiales_Incertae_Sedis	Bauldia
5862d2c641156e7b4f26d3b1aa06b3cf	Bacteria	Patescibacteria	ABY1	Candidatus_Magasanikbacteria	Candidatus_Magasanikbacteria	Candidatus_Magasanikbacteria
fe9ec82dd510a75aeedd93b08e0ca108	Bacteria	Bacteroidota	Bacteroidia	Chitinophagales	Chitinophagaceae	Aurantisolimonas
1c24515daf96ed7865d8ff916103625a	Bacteria	Patescibacteria	WWE3	WWE3	WWE3	WWE3
a8a79b54e99938a319a28ae2d168c4c1	Bacteria	Acidobacteriota	Blastocatellia	Pyrinomonadales	Pyrinomonadaceae	RB41
edafef9a32df5422a69e86249511bc3c	Bacteria	Patescibacteria	Parcubacteria	Candidatus_Nomurabacteria	Candidatus_Nomurabacteria	Candidatus_Nomurabacteria
6c2739bbff3a05bdc03a5885d5fc2dc4	Bacteria	NB1-j	NB1-j	NB1-j	NB1-j	NB1-j
a0e7610fea5d3778fa2d2fd2ad8e5833	Bacteria	Verrucomicrobiota	Chlamydiae	Chlamydiales	cvE6	cvE6
942c78fb054d18f02e117d2c1266e969	Bacteria	Bacteroidota	Bacteroidia	Chitinophagales	Saprospiraceae	uncultured
7f29bc598a67e526c6cc49cca682f59b	Bacteria	Latescibacterota	Latescibacterota	Latescibacterota	Latescibacterota	Latescibacterota
2b3194ee510ebb751e134aded74e81b3	Bacteria	Proteobacteria	Alphaproteobacteria	uncultured	uncultured	uncultured
640ea79f20ad1bdecb9a633dd830f721	Bacteria	Proteobacteria	Alphaproteobacteria	Rhizobiales	Rhizobiales_Incertae_Sedis	Bauldia
7eff2b025abda30a80dbff867c119f34	Bacteria	Latescibacterota	Latescibacterota	Latescibacterota	Latescibacterota	Latescibacterota
d76c157def6ace7f2ed1649c62b5acd7	Bacteria	Proteobacteria	Alphaproteobacteria	Sphingomonadales	Sphingomonadaceae
30695ed04d4a8b2fea2356890553a6b1	Bacteria	Proteobacteria	Gammaproteobacteria	Acidiferrobacterales	Acidiferrobacteraceae	Sulfurifustis
4bf7d451a483385eaff6d35bc8901ee0	Bacteria	Bacteroidota	Kryptonia	Kryptoniales	BSV26	BSV26
faf79954959b6b37d05643edfcbe2c69	Bacteria	Chloroflexi	Dehalococcoidia	S085	S085	S085
61c3fd74bbf37196fe8cb9879c80be8a	Bacteria	Myxococcota	bacteriap25	bacteriap25	bacteriap25	bacteriap25
85cff01ff9b60abb36fef75369acf909	Bacteria	Actinobacteriota	MB-A2-108	MB-A2-108	MB-A2-108	MB-A2-108
44298ca586a49421ec4417582824d433	Bacteria	Desulfobacterota	uncultured	uncultured	uncultured	uncultured
ca41a9241cec546ef5af333deb901af7	Bacteria	Proteobacteria	Gammaproteobacteria
0641e55f5cf14f13277d1dfe70d598a0	Bacteria	Latescibacterota	Latescibacterota	Latescibacterota	Latescibacterota	Latescibacterota
290128c813237fdf0edabd86fdd5b765	Bacteria	Proteobacteria	Gammaproteobacteria	Xanthomonadales	Rhodanobacteraceae	uncultured
b02a25f07e19ae1e4ad840e3595a493a	Bacteria	Chloroflexi	Anaerolineae	SBR1031	A4b	A4b
89cb22b310d79ce0fa5cdae83a9fca1c	Bacteria	Acidobacteriota	Vicinamibacteria	Vicinamibacterales	uncultured	uncultured
d6a1e2c4b7d3d01c3dcb9131ae80e71c	Bacteria	Patescibacteria	Parcubacteria	Candidatus_Kaiserbacteria	Candidatus_Kaiserbacteria	Candidatus_Kaiserbacteria
30e652035a7bcbd9f615451653ff6607	Bacteria	Chloroflexi	Dehalococcoidia	S085	S085	S085
b8d235bbe3deb809536209ad31792a9e	Bacteria	Proteobacteria	Gammaproteobacteria	Diplorickettsiales	Diplorickettsiaceae	uncultured
7d6b08dc6d670b2c6935472699b9e696	Bacteria	Latescibacterota	Latescibacterota	Latescibacterota	Latescibacterota	Latescibacterota
6eff782735a7a6d7af8b30b8b13bd8a7	Bacteria	Planctomycetota	Phycisphaerae	Phycisphaerales	Phycisphaeraceae	CL500-3
187bfb02f795a54410d2cc26ca06baf0	Bacteria	Proteobacteria	Alphaproteobacteria	Rhizobiales	Rhizobiales_Incertae_Sedis	Bauldia
24855dacffa600988be5863e91786e7e	Bacteria	Proteobacteria	Alphaproteobacteria	Rhizobiales	Beijerinckiaceae	Bosea
0210e25f457146a47cd5b681c9f3bf82	Bacteria	Chloroflexi	Anaerolineae	SBR1031	SBR1031	SBR1031
14a9eb665c69551e2043b8cb568fa8eb	Bacteria	Acidobacteriota	Blastocatellia	*11-24	*11-24	*11-24
b0891b42108084c11b0e89a69678e726	Bacteria	Chloroflexi	Anaerolineae
211c65a7fe11ff8905a4ceed14517ae1	Bacteria	Proteobacteria	Alphaproteobacteria	Paracaedibacterales	Paracaedibacteraceae	Candidatus_Paracaedibacter
6168ce9130ed19a762b9721e81592ad0	Bacteria	Verrucomicrobiota	Verrucomicrobiae	Opitutales	Opitutaceae	Opitutus
f19cc78a429a369c0e239638fd7b2c66	Bacteria	Proteobacteria	Gammaproteobacteria	Burkholderiales	Methylophilaceae
1c76144eb467325fa3d2dcedc5f53b99	Bacteria
54b63c6ae6407e0bca4f25fb848a4db3	Bacteria	Gemmatimonadota	Gemmatimonadetes	Gemmatimonadales	Gemmatimonadaceae	Gemmatimonas
cd047f70c7b706200d9dd0062fcd7e7e	Bacteria	Acidobacteriota	Vicinamibacteria	Subgroup_17	Subgroup_17	Subgroup_17
7cc7ad8ca3a0ecbe1cc712ed65839dc1	Bacteria	Acidobacteriota	Subgroup_22	Subgroup_22	Subgroup_22	Subgroup_22
20adc21f4ed63f435118b45d477dc2f6	Bacteria	Verrucomicrobiota	Kiritimatiellae	WCHB1-41	WCHB1-41	WCHB1-41
60654241bc2709532fd5a1a8036d174a	Bacteria	Actinobacteriota	Actinobacteria	Propionibacteriales	Nocardioidaceae	Nocardioides
e1d452c6a24fe1809c785a49a448a480	Bacteria	Acidobacteriota	Vicinamibacteria	Vicinamibacterales	uncultured	uncultured
3e3937bbc1dc8ad133399bce6442e830	Bacteria	Actinobacteriota	Actinobacteria	Propionibacteriales	Nocardioidaceae	Nocardioides
70526b534549a250415925a152f5c775	Bacteria	Planctomycetota	Phycisphaerae	Tepidisphaerales	WD2101_soil_group	WD2101_soil_group
ff161a66c7c4d480e0927bffde1920d5	Bacteria	Proteobacteria	Gammaproteobacteria	Xanthomonadales	Rhodanobacteraceae	Ahniella
75289dcb0fb63f1fcb3655ba0a4f5823	Bacteria	Chloroflexi	KD4-96	KD4-96	KD4-96	KD4-96
314dc9c7c2dab4ba006428f074555130	Bacteria	Chloroflexi	Anaerolineae	Anaerolineales	Anaerolineaceae	uncultured
45aa0b7c19db4a2d5144968da745ac24	Bacteria	Patescibacteria	Parcubacteria	Candidatus_Nomurabacteria	Candidatus_Nomurabacteria	Candidatus_Nomurabacteria
13c35c000a376a506b9dcba506c66dcc	Bacteria	Acidobacteriota	Holophagae	Subgroup_7	Subgroup_7	Subgroup_7
fd448ff9918ba2b0869f45df16ce8c49	Bacteria	Firmicutes	Bacilli	Entomoplasmatales	type_III	type_III
3bcc7dbf9c570ef9854a460ba1f3be74	Bacteria	Proteobacteria	Gammaproteobacteria	Arenicellales	Arenicellaceae	uncultured
f406b4aee699773671204904e43ed1d3	Bacteria	Acidobacteriota	Vicinamibacteria	Vicinamibacterales	uncultured	uncultured
e82e1a5eab9ddc6c9ed6bc82361477ea	Bacteria	Proteobacteria	Gammaproteobacteria	PLTA13	PLTA13	PLTA13
f530131236f30f2c3c2661929e8475dc	Bacteria	Proteobacteria	Gammaproteobacteria	R7C24	R7C24	R7C24
96959757fece369be083e3a8b0bee105	Bacteria	Proteobacteria	Gammaproteobacteria	Burkholderiales	Oxalobacteraceae	Undibacterium
16196752dfaa62047848834e29c4be60	Bacteria	Gemmatimonadota	Gemmatimonadetes	Gemmatimonadales	Gemmatimonadaceae	uncultured
41c503ee94cf90dc3b2ddb01f92757ca	Bacteria	Desulfobacterota	Desulfuromonadia	PB19	PB19	PB19
43c766975c96da25b030d4a32e3cb502	Bacteria	Gemmatimonadota	Gemmatimonadetes	Gemmatimonadales	Gemmatimonadaceae	uncultured
292bcba08a08344ba1f4c5af80c8da50	Bacteria	Gemmatimonadota	Gemmatimonadetes	Gemmatimonadales	Gemmatimonadaceae	Gemmatimonas
7bfb2532a3202c8ca3934243ed843932	Bacteria	Bdellovibrionota	Oligoflexia	0319-6G20	0319-6G20	0319-6G20
cf0589f538ae462ea1044e72f2011358	Bacteria	Acidobacteriota	Subgroup_22	Subgroup_22	Subgroup_22	Subgroup_22
bba9923b491428ac95c5a2a194b51411	Bacteria	Proteobacteria	Alphaproteobacteria	Rickettsiales	SM2D12	SM2D12
5d5025c42dd80bfa893130d9da45cd1c	Bacteria	Proteobacteria	Alphaproteobacteria	Defluviicoccales	uncultured	uncultured
48df939444fb9bd4bf5148d1689be518	Bacteria	Armatimonadota	Fimbriimonadia	Fimbriimonadales	Fimbriimonadaceae	Fimbriimonadaceae
91dd0c34ffb772019f740952d91c3edd	Bacteria	Patescibacteria	ABY1	Candidatus_Kerfeldbacteria	Candidatus_Kerfeldbacteria	Candidatus_Kerfeldbacteria
9af264c74ffcf5d800f44f0ba13bd22f	Bacteria	Acidobacteriota	Subgroup_5	Subgroup_5	Subgroup_5	Subgroup_5
f0a5830d39c26bb3f6b1cec71831bf62	Bacteria	Proteobacteria	Alphaproteobacteria	Caulobacterales	Caulobacteraceae	Phenylobacterium
9c24027496417964d662c64ac12b854f	Bacteria	Proteobacteria	Alphaproteobacteria	uncultured	uncultured	uncultured
5cc7b1e3fb2d97b8304da4491b1612f7	Bacteria	Proteobacteria	Alphaproteobacteria	uncultured	uncultured	uncultured
ca8e23089422598fb9da9e40170dce7a	Bacteria	Myxococcota	bacteriap25	bacteriap25	bacteriap25	bacteriap25
029f8ff3de5ed56d17d45fcf879e8206	Bacteria	Proteobacteria	Gammaproteobacteria	Diplorickettsiales	Diplorickettsiaceae	uncultured
19e6377b2a56052c7f28a7028a645f05	Bacteria	Bacteroidota	Ignavibacteria	Ignavibacteriales	Ignavibacteriaceae	Ignavibacterium
58f6eafd0f4a861ea2fa612563112e53	Bacteria	Bdellovibrionota	Oligoflexia	0319-6G20	0319-6G20	0319-6G20
db982b9e69ae27931b261fe83232f715	Bacteria	Proteobacteria	Alphaproteobacteria
6878f6376110b4f7d1d53ac62cd66cde	Bacteria	Patescibacteria	Parcubacteria	Candidatus_Kaiserbacteria	Candidatus_Kaiserbacteria	Candidatus_Kaiserbacteria
5ee6245d08d617d947f7405403d5d39c	Bacteria	Acidobacteriota	Subgroup_25	Subgroup_25	Subgroup_25	Subgroup_25
4d32e88d2f577f00beea2c62491328c0	Bacteria	Proteobacteria	Alphaproteobacteria	Reyranellales	Reyranellaceae	uncultured
07e90e2efebcf4226c61e2a2e3e99711	Bacteria	Bdellovibrionota	Oligoflexia	0319-6G20	0319-6G20	0319-6G20
d676cf9dffb73280602a3edfcecb5b2d	Bacteria	Proteobacteria	Gammaproteobacteria	Gammaproteobacteria_Incertae_Sedis	Unknown_Family	Unknown_Family
c33432a635d9d17e29dc0c9a18c6cc0b	Bacteria	Myxococcota	Polyangia	Haliangiales	Haliangiaceae	Haliangium
5f164ef8c8dfeb2463e3513d719aee0e	Bacteria	Acidobacteriota	Vicinamibacteria	Vicinamibacterales	uncultured	uncultured
6e5bc9466ac80ca341781edcfd1b5f42	Bacteria	Proteobacteria	Alphaproteobacteria	Holosporales	Holosporaceae	uncultured
94de1dcbd88c57c37fd60284dbf941c1	Bacteria	Chloroflexi	Anaerolineae	SBR1031	A4b	A4b
98850698edec9dd918c58cf109d3a5e4	Bacteria	Patescibacteria	Parcubacteria	Parcubacteria	Parcubacteria	Parcubacteria
516848b00b5ab4634d1f3e40f534d797	Bacteria	Methylomirabilota	Methylomirabilia	Rokubacteriales	WX65	WX65
9d3ae295d1395c9438c2d747794a623a	Bacteria	Hydrogenedentes	Hydrogenedentia	Hydrogenedentiales	Hydrogenedensaceae	Hydrogenedensaceae
fdafaa746f4f48df686a125d065f52c8	Bacteria	Proteobacteria	Alphaproteobacteria	Reyranellales	Reyranellaceae	Reyranella
7abc4e2eb38e5fd400e25db6ba3164bb	Bacteria	Proteobacteria	Gammaproteobacteria	Burkholderiales	TRA3-20	TRA3-20
dcc207b4f185a71878047f58f183a900	Bacteria	Acidobacteriota	Subgroup_5	Subgroup_5	Subgroup_5	Subgroup_5
8be6e8f5ec5fc59f7f99fe5b2f83d352	Bacteria	Verrucomicrobiota	Verrucomicrobiae	Opitutales	Opitutaceae	Alterococcus
e3b8d908879f247f1068335bf7a4a110	Bacteria	Proteobacteria	Alphaproteobacteria	Acetobacterales	Acetobacteraceae	Roseomonas
1467aade6f36e025fc7a24f5c2421b65	Bacteria	Patescibacteria	Parcubacteria	Parcubacteria	Parcubacteria	Parcubacteria
b52d44d26f4559f8df949a707cba71db	Bacteria	Proteobacteria	Gammaproteobacteria	Burkholderiales	SC-I-84	SC-I-84
e471b78806503cb18372e0f33d0339ba	Bacteria	Patescibacteria	Parcubacteria	Candidatus_Adlerbacteria	Candidatus_Adlerbacteria	Candidatus_Adlerbacteria
06a8e24735ed3df26274cf8341a9be89	Bacteria	Myxococcota	Polyangia	Polyangiales	Sandaracinaceae	uncultured
a271ec8a713cb06bce6d5bb253c42f53	Bacteria	Proteobacteria	Alphaproteobacteria
5310e601643869687f4ba25c8683c327	Bacteria	Myxococcota	bacteriap25	bacteriap25	bacteriap25	bacteriap25
8f0af8bdf97f18b5b06c3da25a28b8f2	Bacteria	Proteobacteria	Alphaproteobacteria	Rhizobiales	Xanthobacteraceae	Bradyrhizobium
f721651aa8d09dabf9dad94b3774f5b5	Bacteria	Acidobacteriota	Acidobacteriae
d1da9e8f3da9e3ebf5ee363f49dd8404	Bacteria	Chloroflexi	Anaerolineae	SBR1031	SBR1031	SBR1031
8c8b047746df0bcd8be1229ff5f94c1d	Bacteria	Acidobacteriota	Subgroup_25	Subgroup_25	Subgroup_25	Subgroup_25
db3be742db196afa24cca70409fa9326	Bacteria	Acidobacteriota	Holophagae	Subgroup_7	Subgroup_7	Subgroup_7
65164dc9e29801ab713a8fa9af28975c	Bacteria	Acidobacteriota	Acidobacteriae	Subgroup_13	Subgroup_13	Subgroup_13
6e1ebab74193ed2902c926e9feb2538e	Bacteria	Proteobacteria	Alphaproteobacteria	Elsterales	uncultured	uncultured
d122a8ab578f182ba780e5ef074cea41	Bacteria	Acidobacteriota	Subgroup_5	Subgroup_5	Subgroup_5	Subgroup_5
cdafe5dfeeafb5a6bf42c650932e044f	Bacteria	Armatimonadota	uncultured	uncultured	uncultured	uncultured
57039ccd017280f56c9b7642f30da74f	Bacteria	Proteobacteria	Gammaproteobacteria	Diplorickettsiales	Diplorickettsiaceae	uncultured
f98fa4f47882b0c2f5d599f04b84b0c9	Bacteria	Proteobacteria	Gammaproteobacteria	Diplorickettsiales	Diplorickettsiaceae	Aquicella
ad925943d49f25a1bbd6c9d6392b1a1e	Bacteria	Proteobacteria	Alphaproteobacteria	Defluviicoccales	uncultured	uncultured
ab7f02e785c48624b2965706ef158ba1	Bacteria	Acidobacteriota	Subgroup_11	Subgroup_11	Subgroup_11	Subgroup_11
60910c4d0570f692c89b50d8b81d6e3d	Bacteria	Acidobacteriota	Vicinamibacteria	Vicinamibacterales	uncultured	uncultured
26644fc2ec6c42fc9ece4a816b72e500	Bacteria	Acidobacteriota	Subgroup_22	Subgroup_22	Subgroup_22	Subgroup_22
972c55726a7d07c1a2a89e2a7736a60b	Bacteria	Latescibacterota	Latescibacterota	Latescibacterota	Latescibacterota	Latescibacterota
b2cebbe6c82162844e45c40e4bbe1da0	Bacteria	Proteobacteria	Gammaproteobacteria	Gammaproteobacteria_Incertae_Sedis	Unknown_Family	Unknown_Family
fd363febec0f7f9452f283c8a474a422	Bacteria	Patescibacteria	Parcubacteria	Candidatus_Adlerbacteria	Candidatus_Adlerbacteria	Candidatus_Adlerbacteria
477f6bf03c20980f78a2b5e4011216fb	Bacteria	Proteobacteria	Gammaproteobacteria	EC3	EC3	EC3
9eeec5902d396c95ca25903cbb6f2862	Bacteria	Gemmatimonadota	Gemmatimonadetes	Gemmatimonadales	Gemmatimonadaceae	uncultured
74905e026f701c8badfbba82733caf07	Bacteria	Dependentiae	Babeliae	Babeliales	Vermiphilaceae	Vermiphilaceae
7c52c9534b5413cfc1ed68b9c57f6c57	Bacteria	Patescibacteria	Microgenomatia	Candidatus_Gottesmanbacteria	Candidatus_Gottesmanbacteria	Candidatus_Gottesmanbacteria
492114a8e04c90685122deec9747e802	Bacteria	Latescibacterota	Latescibacterota	Latescibacterota	Latescibacterota	Latescibacterota
a4fc46d7d5bd346eae30146fd8356e07	Bacteria	Nitrospirota	Nitrospiria	Nitrospirales	Nitrospiraceae	Nitrospira
922841b8c0f60afc8d3f5032f876cad0	Bacteria	Patescibacteria	Microgenomatia	Candidatus_Gottesmanbacteria	Candidatus_Gottesmanbacteria	Candidatus_Gottesmanbacteria
f1df11f60f951399ae2bce3f704bb5c2	Bacteria	Acidobacteriota	Thermoanaerobaculia	Thermoanaerobaculales	Thermoanaerobaculaceae	Subgroup_10
156b5fcace636b303cd4c41737c10ec5	Bacteria	Proteobacteria	Gammaproteobacteria	Xanthomonadales	Xanthomonadaceae	Pseudoxanthomonas
bd5856cc937dcef2d1668ff67268dd59	Bacteria	Patescibacteria	Parcubacteria	Candidatus_Kaiserbacteria	Candidatus_Kaiserbacteria	Candidatus_Kaiserbacteria
50cbd8ea16de17e5a47d528329998467	Bacteria	Planctomycetota	Planctomycetes	Pirellulales	Pirellulaceae	uncultured
6e6488f1f6528e1e8e16d5466b742ad5	Bacteria	Planctomycetota	Phycisphaerae	Phycisphaerales	Phycisphaeraceae	AKYG587
a0f6a313206ddbac79bc0aed2b4b7cb8	Bacteria	Acidobacteriota	Acidobacteriae	Subgroup_2	Subgroup_2	Subgroup_2
b008901e0830b54bc75369102606d393	Bacteria	Acidobacteriota	Blastocatellia	Pyrinomonadales	Pyrinomonadaceae	RB41
52beab3d12e114ac8b68579dd2d045f5	Bacteria	Proteobacteria	Gammaproteobacteria	uncultured	uncultured	uncultured
3755c1e59afa10adbc37bfc684d0fe23	Bacteria	Acidobacteriota	Acidobacteriae	Bryobacterales	Bryobacteraceae	Bryobacter
1ef7340a216551523cb3a05c77e917e9	Bacteria	Latescibacterota	Latescibacterota	Latescibacterota	Latescibacterota	Latescibacterota
beb21f3774ec5de9fcc756eed0480c85	Bacteria	Proteobacteria	Alphaproteobacteria	uncultured	uncultured	uncultured
9da94022f8ed0cce88e1f4bd27ce44af	Bacteria	Acidobacteriota	Holophagae	Subgroup_7	Subgroup_7	Subgroup_7
deede698baa988f34451d4f6e28f9921	Bacteria	Patescibacteria	Microgenomatia	Candidatus_Woesebacteria	Candidatus_Woesebacteria	Candidatus_Woesebacteria
f0ee23292347c96141a238e61be4c3a6	Bacteria	Verrucomicrobiota	Verrucomicrobiae	Opitutales	Opitutaceae	Lacunisphaera
1a697088dc070616ef5dd3611bc5eb5d	Bacteria	Proteobacteria	Alphaproteobacteria	uncultured	uncultured	uncultured
3b52935f260ca45bd89d16e092abacc5	Bacteria	Proteobacteria	Alphaproteobacteria	uncultured	uncultured	uncultured
861292f99bb12f86f092210def4d97d1	Bacteria	Acidobacteriota	Vicinamibacteria	Vicinamibacterales	uncultured	uncultured
a21fe364dc0191c24a52c708d707857a	Bacteria	Proteobacteria	Gammaproteobacteria	Steroidobacterales	Steroidobacteraceae	Steroidobacter
f107fe7e1b625d9e747ce58f9baedcde	Bacteria	Chloroflexi	JG30-KF-CM66	JG30-KF-CM66	JG30-KF-CM66	JG30-KF-CM66
326f06fb1cc58f567c0ad245b3bdfd85	Bacteria	Proteobacteria	Gammaproteobacteria	Legionellales	Legionellaceae	Legionella
c88c21cebe88b5652dee962950d42ee9	Bacteria	Proteobacteria	Alphaproteobacteria	Paracaedibacterales	Paracaedibacteraceae	uncultured
577ee92bac10f36012d9e23496d889e4	Bacteria	Planctomycetota	Pla4_lineage	Pla4_lineage	Pla4_lineage	Pla4_lineage
84546ed64af8c90ca25c91df9425cd93	Bacteria	Hydrogenedentes	Hydrogenedentia	Hydrogenedentiales	Hydrogenedensaceae	Hydrogenedensaceae
4be5a1be3b6deda205802fd935d317dd	Bacteria	Myxococcota	Polyangia	Polyangiales	Eel-36e1D6	Eel-36e1D6
452be28b3e65be3c822f6143e415c53e	Bacteria	Acidobacteriota	Holophagae	Subgroup_7	Subgroup_7	Subgroup_7
f98f7fdeb329584b1b369b4a4963da6d	Bacteria	Proteobacteria	Gammaproteobacteria	Burkholderiales	Oxalobacteraceae	Massilia
ab587cb50fad2d5d85642b2b7f17681a	Bacteria	Proteobacteria	Alphaproteobacteria	Rhizobiales	A0839	A0839
e282b83e8defb75cb95cd37953890f8e	Bacteria	Chloroflexi	P2-11E	P2-11E	P2-11E	P2-11E
a6c014c120cc76bbc0730d707c26f72f	Bacteria	Verrucomicrobiota	Omnitrophia	Omnitrophales	Omnitrophaceae	Candidatus_Omnitrophus
abdf2ebf1ecae9fee235940e2116b82b	Bacteria	Bacteroidota	Rhodothermia	Rhodothermales	Rhodothermaceae	uncultured
f7bac2b5d19624c0a80246d49e43bd9f	Bacteria	Chloroflexi	Anaerolineae	Anaerolineales	Anaerolineaceae	UTCFX1
00ac8fb13c5dbf1be078e52244dcfe3c	Bacteria	Acidobacteriota	Vicinamibacteria	Vicinamibacterales	uncultured	uncultured
a4805613736a4c9edbc094c572f435ed	Bacteria	Proteobacteria	Alphaproteobacteria	Acetobacterales	Acetobacteraceae	Roseomonas
ba5d084ad80c58223d13d95fa44d9a41	Bacteria	Acidobacteriota	Acidobacteriae	Subgroup_2	Subgroup_2	Subgroup_2
03eb88a3ddce5414d3d809afe1482a8d	Bacteria	Acidobacteriota	Subgroup_25	Subgroup_25	Subgroup_25	Subgroup_25
838610be8175056c295c9c509b1c6e2f	Bacteria	Acidobacteriota	Subgroup_18	Subgroup_18	Subgroup_18	Subgroup_18
8e304d7cc3824c2579a9cb987a61d8ac	Bacteria	Proteobacteria	Alphaproteobacteria	Elsterales	uncultured	uncultured
fc2cecd7737ff7fb14519e47d3cd131e	Bacteria	Proteobacteria	Gammaproteobacteria	Diplorickettsiales	Diplorickettsiaceae	Aquicella
2c9d5dee103d1fb7d279b0cab1c8a70d	Bacteria	Acidobacteriota	Subgroup_5	Subgroup_5	Subgroup_5	Subgroup_5
c3e6502300981ef9b2ddefeb6db86bd5	Bacteria	Proteobacteria
4bea7372aca5a84c96f519a2294ae9ec	Bacteria	Proteobacteria	Gammaproteobacteria	Xanthomonadales	Xanthomonadaceae	Arenimonas
c178de50482ee6a223c01a1e6957ae62	Bacteria	Methylomirabilota	Methylomirabilia	Rokubacteriales	Rokubacteriales	Rokubacteriales
073a4eee825dd483170481941754aa3a	Bacteria
7690ef00ff45fa6b69180dcb6b783419	Bacteria	Proteobacteria	Alphaproteobacteria	Rhodospirillales	uncultured	uncultured
57895333e193dc46829ca618e185b0be	Bacteria	Bacteroidota	Bacteroidia	Chitinophagales	Saprospiraceae	uncultured
832ea825ad4166a28539dc4758fd8161	Bacteria	Acidobacteriota	Holophagae	Subgroup_7	Subgroup_7	Subgroup_7
c752bcac78be9612d79c8ee602b70741	Bacteria	Planctomycetota	OM190	OM190	OM190	OM190
a0a093bceab95abd15e9b26ee3d5a9bd	Bacteria	Patescibacteria	Parcubacteria	Candidatus_Adlerbacteria	Candidatus_Adlerbacteria	Candidatus_Adlerbacteria
3ec70f680eca6e478243566360d71aa2	Bacteria	Myxococcota	Polyangia	Polyangiales	BIrii41	BIrii41
3956dbed12b649064822d2034e041d8f	Bacteria	Sumerlaeota	Sumerlaeia	Sumerlaeales	Sumerlaeaceae	Sumerlaea
b095e78b83743c5e3617d2689f595151	Bacteria	Armatimonadota	Fimbriimonadia	Fimbriimonadales	Fimbriimonadaceae	Fimbriimonadaceae
77844aa6953767fcf68d5a38afb9c930	Bacteria	Planctomycetota	Phycisphaerae	Phycisphaerales	Phycisphaeraceae	SM1A02
5aa1e390093e23baf1d007889a5462e8	Bacteria	Latescibacterota	Latescibacterota	Latescibacterota	Latescibacterota	Latescibacterota
9378d51114032a60070921df46a32a38	Bacteria	Acidobacteriota	Vicinamibacteria	Vicinamibacterales	uncultured	uncultured
8d8d8fac2c37bc5e97b396464670cba3	Bacteria	Acidobacteriota	Blastocatellia	*11-24	*11-24	*11-24
eadd392e057078d0b0ea81ad545efb4c	Bacteria	Latescibacterota	Latescibacterota	Latescibacterota	Latescibacterota	Latescibacterota
b5bf34d5627b951d7030d3f99c9947ca	Bacteria	Proteobacteria	Alphaproteobacteria	Rhodospirillales	uncultured	uncultured
09224c7bc956523e033f74ba07ecf927	Bacteria	Latescibacterota	Latescibacterota	Latescibacterota	Latescibacterota	Latescibacterota
76331a98a3afc585956d0ecb78448ad2	Bacteria	Methylomirabilota	Methylomirabilia	Rokubacteriales	Rokubacteriales	Rokubacteriales
fae742f4f5a158b1c5854fe0ced277a3	Bacteria	Patescibacteria	Parcubacteria
8b687b6e55d9c10eb127fab1e96db669	Bacteria	Proteobacteria	Gammaproteobacteria	Burkholderiales	Nitrosomonadaceae	Ellin6067
606d652287a9601b375d1fe11cd3d035	Bacteria	Proteobacteria	Alphaproteobacteria	uncultured	uncultured	uncultured
de8a60cfd24290b5c7bb4166df295d29	Bacteria	Chloroflexi	Anaerolineae	Anaerolineales	Anaerolineaceae	uncultured
46a8085664f135710c5a7bee6f754fba	Bacteria	Patescibacteria	Parcubacteria	Candidatus_Adlerbacteria	Candidatus_Adlerbacteria	Candidatus_Adlerbacteria
a5cc321c91308bb2375826a4b22e60b0	Bacteria	Acidobacteriota	Acidobacteriae
a839d2756d064991c9cd2e3f623a6b1a	Bacteria	Proteobacteria	Gammaproteobacteria	Diplorickettsiales	Diplorickettsiaceae	uncultured
1feb70a5f3aaa60a76b88d47c9ed7353	Bacteria	Myxococcota	Polyangia	Polyangiales	Sandaracinaceae	uncultured
7788ce6056d59009e2f6e93cfaab04af	Bacteria	Acidobacteriota	Vicinamibacteria	Vicinamibacterales	uncultured	uncultured
fd32066c32e3458202fba2d6f9f3c27c	Bacteria	Acidobacteriota	Vicinamibacteria	Vicinamibacterales	Vicinamibacteraceae	Vicinamibacteraceae
0013a9e4b97fcb2e7fae390bda27746b	Bacteria	Verrucomicrobiota	Verrucomicrobiae	Opitutales	Opitutaceae	IMCC26134
9ded9b4d9030a55b44ef2e6c36c667db	Bacteria	Proteobacteria	Alphaproteobacteria	Holosporales	Holosporaceae	uncultured
29a6194a348b6703b3ef4e4138980b45	Bacteria	Proteobacteria	Gammaproteobacteria	Burkholderiales	Nitrosomonadaceae	MND1
3b4b074581357098a275ed4273388070	Bacteria	Elusimicrobiota	Lineage_IIb	Lineage_IIb	Lineage_IIb	Lineage_IIb
30f9e74bbc6b917ea79e362aabb4c24a	Bacteria	Firmicutes	Desulfitobacteriia	Desulfitobacteriales	Desulfitobacteriaceae	Desulfosporosinus
4391818324244756116c390bd513b81c	Bacteria	Acidobacteriota	Blastocatellia	*11-24	*11-24	*11-24
c2ac2cf9dc6647ec8f28649a42955be0	Bacteria	Latescibacterota	Latescibacterota	Latescibacterota	Latescibacterota	Latescibacterota
e35ed95e735ea734bc249f7e4a817651	Bacteria	Myxococcota	bacteriap25	bacteriap25	bacteriap25	bacteriap25
4ddcd6227f3fa8b3c2f3fba2e5ccfe85	Bacteria	Patescibacteria	ABY1	Candidatus_Magasanikbacteria	Candidatus_Magasanikbacteria	Candidatus_Magasanikbacteria
5d7dc6c087e1e9278de93feeb96627b3	Bacteria	Proteobacteria	Gammaproteobacteria
ffc707e2d20723e6f20b8e0c855b8f44	Bacteria	Acidobacteriota	Vicinamibacteria	Vicinamibacterales	Vicinamibacteraceae	Vicinamibacteraceae
cd6191eb607697fcaa7884e1b3dbfeaf	Bacteria	Proteobacteria	Alphaproteobacteria	Rhizobiales	Hyphomicrobiaceae	Pedomicrobium
496b779c4658b66d513d63e0b1baa776	Bacteria	Proteobacteria	Alphaproteobacteria	Acetobacterales	Acetobacteraceae	Roseomonas
a6e8dfcb17815fc4c6deeb6264cd0bc2	Bacteria	Gemmatimonadota	Gemmatimonadetes	Gemmatimonadales	Gemmatimonadaceae	uncultured
e0a7f8f1018261acc1eede6445c31104	Bacteria
c40b11dcd816f2d56773ae7d5842cdd9	Bacteria	Latescibacterota	Latescibacterota	Latescibacterota	Latescibacterota	Latescibacterota
c936ce41db0af0e3f7dc14a6548fbe35	Bacteria	Latescibacterota	Latescibacterota	Latescibacterota	Latescibacterota	Latescibacterota
b96c96925892ff7136c2fa8a4974e560	Bacteria	Acidobacteriota	Blastocatellia	Pyrinomonadales	Pyrinomonadaceae	RB41
494adbe62c4948ba1fb1098a89ef0285	Bacteria	Patescibacteria	WWE3	WWE3	WWE3	WWE3
b7c0c93f01d95857b6e5576344c61399	Bacteria	Proteobacteria	Gammaproteobacteria	uncultured	uncultured	uncultured
d3079b2940c29d56c73c100d3acd0463	Bacteria	Bacteroidota	Rhodothermia	Rhodothermales	Rhodothermaceae	uncultured
08760bdc7cefa9fde12ba61c1affb24c	Bacteria	Acidobacteriota	Subgroup_22	Subgroup_22	Subgroup_22	Subgroup_22
84208c422a4b4b1fd54c9bcadf35c7f3	Bacteria	Methylomirabilota	Methylomirabilia	Rokubacteriales	Rokubacteriales	Rokubacteriales
187374e06b33df278ab29e4698de7654	Bacteria	Proteobacteria	Alphaproteobacteria	Rhizobiales	KF-JG30-B3	KF-JG30-B3
5812cc54d7bf695f0a12b2722d749e22	Bacteria	Acidobacteriota	Subgroup_5	Subgroup_5	Subgroup_5	Subgroup_5
f5442bf1c6cd2c14a626b3cf85571fd7	Bacteria	Proteobacteria	Alphaproteobacteria	Caulobacterales	Caulobacteraceae	Brevundimonas
2977a9da2a5c1793211d475602616f59	Bacteria	RCP2-54	RCP2-54	RCP2-54	RCP2-54	RCP2-54
b9524dd2566425e8f47283da99808665	Bacteria	Proteobacteria	Alphaproteobacteria	Rhizobiales	KF-JG30-B3	KF-JG30-B3
6902a58871194031e14278376e3e11ba	Bacteria	Latescibacterota	Latescibacterota	Latescibacterota	Latescibacterota	Latescibacterota
f86709708f265cb5fb72b36fd9c49fb9	Bacteria	Proteobacteria	Gammaproteobacteria	JG36-GS-52	JG36-GS-52	JG36-GS-52
9a951bb21dec744858dbc09fceb12d59	Bacteria	Myxococcota	bacteriap25	bacteriap25	bacteriap25	bacteriap25
cfd124610007862424a4f6624a046082	Bacteria	Proteobacteria	Alphaproteobacteria	uncultured	uncultured	uncultured
043c2bc13135c8ea7e8cb791550d3fa0	Bacteria	Planctomycetota	Planctomycetes	Gemmatales	Gemmataceae
df131962b6bf914180d0d326776d0dc0	Bacteria	Acidobacteriota	Vicinamibacteria	Vicinamibacterales	uncultured	uncultured
ae02e2fc08a92a1a0b904abe51530459	Bacteria	Patescibacteria	Microgenomatia	Candidatus_Curtissbacteria	Candidatus_Curtissbacteria	Candidatus_Curtissbacteria
433e1910d521973bda285ad6407d8e25	Bacteria	Proteobacteria	Gammaproteobacteria	Xanthomonadales	Xanthomonadaceae	Thermomonas
192a06e55ea76ec9b9a7cc2ea0eea2be	Bacteria
b75caa6e319f503d6da75a7958a620d4	Bacteria	Patescibacteria	Parcubacteria	Candidatus_Azambacteria	Candidatus_Azambacteria	Candidatus_Azambacteria
d59677edb30403d7ff36442159099ba6	Bacteria	Chloroflexi	Anaerolineae	SBR1031	A4b	A4b
14d91523d72b46436bda0d1b163e4094	Bacteria	Proteobacteria	Gammaproteobacteria	Legionellales	Legionellaceae	Legionella
3c114762e8fbc8b9d3ab132624d98437	Bacteria	Myxococcota	Polyangia	Polyangiales	BIrii41	BIrii41
025bc9ac7fd00537195f84fadfa59320	Bacteria	Sumerlaeota	Sumerlaeia	Sumerlaeales	Sumerlaeaceae	Sumerlaea
bbea29d84236f857d3ba41d325757f51	Bacteria	Methylomirabilota	Methylomirabilia	Rokubacteriales	Rokubacteriales	Rokubacteriales
fdd09e24ee77e43fddfad646bc96c8d7	Bacteria	Planctomycetota	Planctomycetes	Pirellulales	Pirellulaceae	uncultured
f41a4cd2dce5a50da64161e9efa14487	Bacteria	Desulfobacterota	uncultured	uncultured	uncultured	uncultured
b4529d38a8eb48e0e4ba35655e11b59a	Bacteria	Proteobacteria	Gammaproteobacteria	Diplorickettsiales	Diplorickettsiaceae	Aquicella
5cd30cd7d60b1133d8829542ac09f7e9	Bacteria	Acidobacteriota	AT-s3-28	AT-s3-28	AT-s3-28	AT-s3-28
7a62d3ea4629bcb547474800f1ed09c7	Bacteria	Patescibacteria	Parcubacteria	Candidatus_Kaiserbacteria	Candidatus_Kaiserbacteria	Candidatus_Kaiserbacteria
582f8393927b84bdd3ece5f1f2c8d081	Bacteria	Planctomycetota	Phycisphaerae	Tepidisphaerales	WD2101_soil_group	WD2101_soil_group
6036ebb4528ba9197584afb258ab1c00	Bacteria	Latescibacterota	Latescibacterota	Latescibacterota	Latescibacterota	Latescibacterota
509a54caa1144a56ac751e8d13fb7ef2	Bacteria	Methylomirabilota	Methylomirabilia	Methylomirabilales	Methylomirabilaceae	Candidatus_Methylomirabilis
00ef834919b6c60e290f6ce4ed8b4916	Bacteria	Patescibacteria	Parcubacteria	Candidatus_Adlerbacteria	Candidatus_Adlerbacteria	Candidatus_Adlerbacteria
ad321a49a3ef1e56b18ab150413d1986	Bacteria	Myxococcota	bacteriap25	bacteriap25	bacteriap25	bacteriap25
689c0faa0f76c5312537499c0cf4df61	Bacteria	Acidobacteriota	Vicinamibacteria	Vicinamibacterales	Vicinamibacteraceae	Vicinamibacteraceae
0cc968c416595b07006519d87eab4508	Bacteria	Actinobacteriota	Acidimicrobiia	IMCC26256	IMCC26256	IMCC26256
f1a5855d3620d73cb2165722fe46a04a	Bacteria	Proteobacteria	Gammaproteobacteria	Burkholderiales	TRA3-20	TRA3-20
5a863db69c8ce724e8f75cf7f46c1edf	Bacteria	Myxococcota	Polyangia	Polyangiales	Sandaracinaceae	uncultured
cbdcafa3007de67d59870b16eb9f40fe	Bacteria	Proteobacteria	Gammaproteobacteria	BD72BR169	BD72BR169	BD72BR169
b7cc932192c38da3469e7555f01711c1	Bacteria	Planctomycetota	OM190	OM190	OM190	OM190
cc2dcefdb6768835b6b72cbb5b9ed80a	Bacteria	Proteobacteria	Gammaproteobacteria	Xanthomonadales	Xanthomonadaceae	Arenimonas
5a952911f9b4556064ec6e6155d7cddb	Bacteria	NB1-j	NB1-j	NB1-j	NB1-j	NB1-j
c5966bfa9ffa38b2f956ce29d018023f	Bacteria	SAR324_clade(Marine_group_B)	SAR324_clade(Marine_group_B)	SAR324_clade(Marine_group_B)	SAR324_clade(Marine_group_B)	SAR324_clade(Marine_group_B)
5d66ddc9b64380a1a96fdf38ee1316eb	Bacteria	Proteobacteria	Gammaproteobacteria	Diplorickettsiales	Diplorickettsiaceae	Aquicella
63cc8fd1e19c235bc4deaed8b994cffc	Bacteria	Proteobacteria	Alphaproteobacteria	uncultured	uncultured	uncultured
3bde0cd8d25076dc9d5c64782e132148	Bacteria	Latescibacterota	Latescibacterota	Latescibacterota	Latescibacterota	Latescibacterota
335edc39182be25530a6f2b674296e82	Bacteria	Acidobacteriota	Vicinamibacteria	Vicinamibacterales	uncultured	uncultured
ab919c43a403d7d4d36ef41445482bbd	Bacteria	Proteobacteria	Gammaproteobacteria	Gammaproteobacteria_Incertae_Sedis	Unknown_Family	Acidibacter
4d40df68040b8ed48ba311e221062c95	Bacteria	Patescibacteria	Microgenomatia	Candidatus_Pacebacteria	Candidatus_Pacebacteria	Candidatus_Pacebacteria
80cf9b9dcb3b54a4b1b10464526b7b87	Bacteria	Patescibacteria	Parcubacteria	Candidatus_Adlerbacteria	Candidatus_Adlerbacteria	Candidatus_Adlerbacteria
d2da3803cb139938b44f0c46a31c412f	Bacteria	Hydrogenedentes	Hydrogenedentia	Hydrogenedentiales	Hydrogenedensaceae	Hydrogenedensaceae
816ac213a0b4e4430ad7c75b6fa17c09	Bacteria	Verrucomicrobiota	Chlamydiae	Chlamydiales	Simkaniaceae	uncultured
04933155d0b70a66158bb07714e00fe3	Bacteria	Actinobacteriota	Actinobacteria	Micrococcales	Microbacteriaceae	Lysinimonas
6a87cebb6c17998aafe6aa207c0ad111	Bacteria	Acidobacteriota	Acidobacteriae	PAUC26f	PAUC26f	PAUC26f
b8be7e483a3c27e033d10491645f9078	Bacteria	Chloroflexi	Anaerolineae	SBR1031	A4b	A4b
27f7a38f8e5e5e0c4bedcb60e146bd76	Bacteria	Acidobacteriota	Vicinamibacteria	Vicinamibacterales
6c42c536cc85cf5dbadf1100d6ec8f97	Bacteria	Planctomycetota	Phycisphaerae	Tepidisphaerales	WD2101_soil_group	WD2101_soil_group
b20a52774dae212e7b3678adbb0e5893	Bacteria	Patescibacteria	Microgenomatia	Candidatus_Levybacteria	Candidatus_Levybacteria	Candidatus_Levybacteria
35c1924d8cda80c84f6bb8c660d0b78a	Bacteria	Proteobacteria	Gammaproteobacteria	Burkholderiales	Nitrosomonadaceae	mle1-7
3ac10f160483d7130ffbd331df387300	Bacteria	Acidobacteriota	Acidobacteriae	Subgroup_2	Subgroup_2	Subgroup_2
9e381ff17d78fcc7973569b6c243f7b7	Bacteria	Myxococcota	Polyangia	Blfdi19	Blfdi19	Blfdi19
1cb971f4993064c7938e846958a4991f	Bacteria	Sumerlaeota	Sumerlaeia	Sumerlaeales	Sumerlaeaceae	Sumerlaea
5baee92d96be19ebca2f0f2152bfafd9	Bacteria	Acidobacteriota	Blastocatellia	*11-24	*11-24	2024-11-01
8b9cab46d0a803d0b66f9f84fcb24ea0	Bacteria	Chloroflexi	Dehalococcoidia	S085	S085	S085
a7eb1442bc398ee6333c8c8698455a73	Bacteria	Acidobacteriota	Subgroup_22	Subgroup_22	Subgroup_22	Subgroup_22
85c058ac5d1d4a4b2278760f758afab7	Bacteria	Gemmatimonadota	Gemmatimonadetes	Gemmatimonadales	Gemmatimonadaceae	uncultured
ab16a3d54454547cc87833b9750874d9	Bacteria	Proteobacteria	Alphaproteobacteria	Micavibrionales	uncultured	uncultured
ae162655971769e62159d7824b4417c5	Bacteria	Bacteroidota	Bacteroidia	Cytophagales	Microscillaceae
3738ffc39b3502b021d9ecd6c094e782	Bacteria	Verrucomicrobiota	Kiritimatiellae	WCHB1-41	WCHB1-41	WCHB1-41
1ffcaae09add8d4660d31717cc5c6c86	Bacteria	Acidobacteriota	Holophagae	Subgroup_7	Subgroup_7	Subgroup_7
f4c28c40eae194ab6eca612f56f8908d	Bacteria	Acidobacteriota	Vicinamibacteria	Vicinamibacterales	uncultured	uncultured
bb3d56381b6e0b10508db0970c5be961	Bacteria	Proteobacteria	Alphaproteobacteria	uncultured	uncultured	uncultured
9b20865d0f03a2c10ae6909db9b2c6ff	Bacteria	Chloroflexi	Anaerolineae	SBR1031	A4b	A4b
ef8e5562c0fbee91a7b8dfb53ba6ae76	Bacteria	Chloroflexi	KD4-96	KD4-96	KD4-96	KD4-96
56426c76548ca8c5545c1e5c664b79fe	Bacteria	Acidobacteriota	Vicinamibacteria	Vicinamibacterales	uncultured	uncultured
17b9b7e8352dc9ccdf69fd51bf5d6e60	Bacteria	Myxococcota	bacteriap25	bacteriap25	bacteriap25	bacteriap25
72ed6b9dc9b0d4fb51afe75b3a86017d	Bacteria	Proteobacteria	Gammaproteobacteria	Burkholderiales	Chromobacteriaceae	Vogesella
1aca842ef13b5ed0397a77e61ab94be4	Bacteria	Proteobacteria	Alphaproteobacteria	uncultured	uncultured	uncultured
2114ff6a35ddc5909d96447c05597d4a	Bacteria	Acidobacteriota	Vicinamibacteria	Vicinamibacterales
25637b1b5d277f0686f136a568acab43	Bacteria	Acidobacteriota	Holophagae	Subgroup_7	Subgroup_7	Subgroup_7
922dfe2e25106a7c3c533d3fdfaa8323	Bacteria	Proteobacteria	Gammaproteobacteria	Gammaproteobacteria_Incertae_Sedis	Unknown_Family	Candidatus_Ovatusbacter
3342d16804634b38face037b37f3560d	Bacteria	Acidobacteriota	Acidobacteriae	Solibacterales	Solibacteraceae	Candidatus_Solibacter
983f19367933134f84f97ba4215cc83a	Bacteria	Proteobacteria	Gammaproteobacteria	Xanthomonadales	Xanthomonadaceae	Lysobacter
fe67fec0dc385418066d3a97c4225b73	Bacteria	Proteobacteria	Gammaproteobacteria	Salinisphaerales	Solimonadaceae	uncultured
e9aa6efd37900c468c74d96201cb3317	Bacteria	Patescibacteria	Microgenomatia	Candidatus_Pacebacteria	Candidatus_Pacebacteria	Candidatus_Pacebacteria
45841f95fcf80f2998622ee41e1503b7	Bacteria	Acidobacteriota	Vicinamibacteria	Vicinamibacterales	uncultured	uncultured
ba2d280743167b16bf2dc80ab698f5c8	Bacteria	Bacteroidota	Kapabacteria	Kapabacteriales	Kapabacteriales	Kapabacteriales
0dfddba01bcaa28abe63b9e4e2e287c1	Bacteria	Chloroflexi	JG30-KF-CM66	JG30-KF-CM66	JG30-KF-CM66	JG30-KF-CM66
5b4d20f5b0a42d6a546d0219d35337b0	Bacteria	Bdellovibrionota	Oligoflexia	Silvanigrellales	Silvanigrellaceae	Silvanigrella
6896b1816a58cda5dcf5896bcc73322c	Bacteria	Proteobacteria	Gammaproteobacteria	Ectothiorhodospirales	Thioalkalispiraceae	uncultured
e5cbae7a238a04f2b99fb769a1b19274	Bacteria	Hydrogenedentes	Hydrogenedentia	Hydrogenedentiales	Hydrogenedensaceae	Hydrogenedensaceae
4ba6d432873c88e75937e29dcb0fb9bb	Bacteria	Acidobacteriota	Holophagae	Subgroup_7	Subgroup_7	Subgroup_7
9b7b89437c2fefaf64e74f176ef804c1	Bacteria	Proteobacteria	Gammaproteobacteria	Acidiferrobacterales	Acidiferrobacteraceae	Sulfurifustis
406f39c17206a507bca829cbe0aad220	Bacteria	Proteobacteria	Gammaproteobacteria	Xanthomonadales	Rhodanobacteraceae	Ahniella
4236586cc56534286b7cc703ce7bcf08	Bacteria	Acidobacteriota	Acidobacteriae	Solibacterales	Solibacteraceae	Candidatus_Solibacter
6a9b0274b4356ce24cfdc9ffdc183765	Bacteria	Proteobacteria	Gammaproteobacteria	Salinisphaerales	Solimonadaceae	uncultured
a39c1f9b287a14962341ffd9cf938a77	Bacteria	Proteobacteria	Alphaproteobacteria
357ce8ef4037805b3b5f459b6e294710	Bacteria	Acidobacteriota	Subgroup_18	Subgroup_18	Subgroup_18	Subgroup_18
4cf821466307c5aa0e43e441496eea4a	Bacteria	Proteobacteria	Gammaproteobacteria
e4322192de060770047f960af33b97a2	Bacteria	Myxococcota	Polyangia	Polyangiales	Sandaracinaceae	uncultured
dcd60e92b80e50b0adc8c4e989196630	Bacteria	NB1-j	NB1-j	NB1-j	NB1-j	NB1-j
be56ac3ebcc0ff0c7d07bc152ace2a09	Bacteria	Armatimonadota	Fimbriimonadia	Fimbriimonadales	Fimbriimonadales	Fimbriimonadales
02853fcda4098db6636854b1774e22d0	Bacteria	Proteobacteria	Alphaproteobacteria	Rhizobiales	Rhizobiales_Incertae_Sedis	Bauldia
a9753972aa4ddb5ebf1eb4335b46241e	Bacteria	Gemmatimonadota	BD2-11_terrestrial_group	BD2-11_terrestrial_group	BD2-11_terrestrial_group	BD2-11_terrestrial_group
0187eb90a9df84c2095fecc0efc6bd51	Bacteria	Proteobacteria	Gammaproteobacteria	Burkholderiales	SC-I-84	SC-I-84
f8fcb3326beb9898a050bd09e608b59c	Bacteria	Latescibacterota	Latescibacterota	Latescibacterota	Latescibacterota	Latescibacterota
e32356a6d09cb975123a0d5679f29a4a	Bacteria	Chloroflexi	Anaerolineae	SBR1031	SBR1031	SBR1031
9f6e0fc1a4caac451dbb96aebbf59449	Bacteria	Chloroflexi	Anaerolineae	SBR1031	A4b	A4b
b2fd9baa02a9ee5c8f54ad0ccbb7f582	Bacteria	Acidobacteriota	Thermoanaerobaculia	Thermoanaerobaculales	Thermoanaerobaculaceae	Subgroup_10
44e6753cd67d1cb1c83042d2f0c6effa	Bacteria	Proteobacteria	Alphaproteobacteria	Rhizobiales	uncultured	uncultured
50dad50d020d8b374aabb147839732c7	Bacteria	Acidobacteriota	Vicinamibacteria	Vicinamibacterales	Vicinamibacteraceae	Vicinamibacteraceae
ab2141085e0b2910524eedd11eb2342c	Bacteria	Actinobacteriota	Actinobacteria	Corynebacteriales	Corynebacteriaceae	Corynebacterium
2dcb18e2fb39edffc51c1d68e0898bc0	Bacteria	Latescibacterota	Latescibacterota	Latescibacterota	Latescibacterota	Latescibacterota
cc83983cbbe094b639a50d450b21bc16	Bacteria	Patescibacteria	Microgenomatia	Candidatus_Curtissbacteria	Candidatus_Curtissbacteria	Candidatus_Curtissbacteria
f537629bcb9b433db5a67b2f3f323841	Bacteria	Acidobacteriota	Acidobacteriae	Subgroup_2	Subgroup_2	Subgroup_2
c490ac1e8208dca993d902aa7be80953	Bacteria	Proteobacteria	Gammaproteobacteria	R7C24	R7C24	R7C24
ad3ba20d169d65ec7ba8d0ac8359954c	Bacteria	Desulfobacterota	Desulfuromonadia	PB19	PB19	PB19
adce8a699467adec3a7c8ee01c1254ca	Bacteria	Acidobacteriota	Subgroup_22	Subgroup_22	Subgroup_22	Subgroup_22
76f510d632062adcaadf03ac5d1877cf	Bacteria	Verrucomicrobiota	Chlamydiae	Chlamydiales	cvE6	cvE6
555f8b39e13b2146892b92b8c30bf6d4	Bacteria	Acidobacteriota	Subgroup_25	Subgroup_25	Subgroup_25	Subgroup_25
d8c8f13b479536aee0362bc0f3864d7c	Bacteria	Proteobacteria	Alphaproteobacteria	uncultured	uncultured	uncultured
21a330e50efb48f4d4506d438d4c73b7	Bacteria	Proteobacteria	Alphaproteobacteria	Rhizobiales	Hyphomicrobiaceae	uncultured
79bdd093cbb12a1a9c9bc6be7170f9b2	Bacteria	Acidobacteriota	Blastocatellia	DS-100	DS-100	DS-100
8fe5104b365060f2f5af16c0f7af67b5	Bacteria	Patescibacteria	Microgenomatia	Candidatus_Curtissbacteria	Candidatus_Curtissbacteria	Candidatus_Curtissbacteria
bc2e36dbc7c63d4245cdd8529aac0483	Bacteria	Acidobacteriota	Holophagae	Subgroup_7	Subgroup_7	Subgroup_7
7d91acb60694b7c5269f439999e21ee3	Bacteria	Acidobacteriota	Vicinamibacteria	Subgroup_17	Subgroup_17	Subgroup_17
4f0617b2ac135cdc8608926b427ca1fc	Bacteria	Patescibacteria	Parcubacteria	Candidatus_Kaiserbacteria	Candidatus_Kaiserbacteria	Candidatus_Kaiserbacteria
6a49da21857a558119f81ab7cdd2577c	Bacteria	Chloroflexi	Anaerolineae	SBR1031	SBR1031	SBR1031
a12d81915db4b0d65f011b7802198acf	Bacteria	Patescibacteria	Microgenomatia	Candidatus_Levybacteria	Candidatus_Levybacteria	Candidatus_Levybacteria
429d750da46d3ce8e146687afe7acd63	Bacteria	Planctomycetota	Phycisphaerae	Tepidisphaerales	WD2101_soil_group	WD2101_soil_group
2527f11b0919d3cc6708c5111bd87134	Bacteria	Bdellovibrionota	Oligoflexia	0319-6G20	0319-6G20	0319-6G20
a7988acdbee5efa511eb02969e99b05b	Bacteria	Desulfobacterota	uncultured	uncultured	uncultured	uncultured
ae188a7ee56fed9d327d2cb17fc54a18	Bacteria	Sumerlaeota	Sumerlaeia	Sumerlaeales	Sumerlaeaceae	Sumerlaea
98ae3292714671331be527be0dde57fe	Bacteria	Bacteroidota	Bacteroidia	Chitinophagales	Saprospiraceae	uncultured
03ede91f80fd0f3a769915cd6c704a7e	Bacteria	Chloroflexi	Anaerolineae	SBR1031	A4b	A4b
cc8fe8367356f0f79292428dc7950bf6	Bacteria	Chloroflexi	Anaerolineae	SBR1031	A4b	A4b
1709517f6be335ac09982f07186a5dad	Bacteria	Gemmatimonadota	BD2-11_terrestrial_group	BD2-11_terrestrial_group	BD2-11_terrestrial_group	BD2-11_terrestrial_group
b8a54ced212a360cb5e03aca733b3a55	Bacteria	Acidobacteriota	Acidobacteriae	Subgroup_13	Subgroup_13	Subgroup_13
dc5ef9233d25fa06cc6e96216f390f22	Bacteria	Gemmatimonadota	Gemmatimonadetes	Gemmatimonadales	Gemmatimonadaceae	uncultured
cf1d3eadd0dae59dfa19352ff96270e5	Bacteria	Proteobacteria	Alphaproteobacteria	Dongiales	Dongiaceae	Dongia
247594d404a4a4c422315abf0db1baf6	Bacteria	Abditibacteriota	Abditibacteria	Abditibacteriales	Abditibacteriaceae	Abditibacterium
40c5d1c3edb66658ba02399b73daa921	Bacteria	Chloroflexi	Anaerolineae	SBR1031	SBR1031	SBR1031
a367abe9397054af3769fae3b0776887	Bacteria	Bacteroidota	Kryptonia	Kryptoniales	BSV26	BSV26
c323a106e30b0ebb03a86bb04c78d967	Bacteria	Acidobacteriota	Holophagae	Subgroup_7	Subgroup_7	Subgroup_7
977248970fa04bd2e4783e7f3c421792	Bacteria	NB1-j	NB1-j	NB1-j	NB1-j	NB1-j
2455da9a79557d564559227aa7ee39f0	Bacteria	Actinobacteriota	Actinobacteria	Propionibacteriales	Nocardioidaceae	Kribbella
f6894d01d3c95fbf1b7714747ede6afa	Bacteria	NB1-j	NB1-j	NB1-j	NB1-j	NB1-j
ec3058350486df446786b8bd6b1b4dc4	Bacteria	Patescibacteria	Microgenomatia	Candidatus_Collierbacteria	Candidatus_Collierbacteria	Candidatus_Collierbacteria
f4da8865f424207b92b2670753c15399	Bacteria	Proteobacteria	Alphaproteobacteria	Caulobacterales	Caulobacteraceae	Asticcacaulis
beabacd7ae309db683a89671c8936dcf	Bacteria	Chloroflexi	Anaerolineae	SBR1031	A4b	A4b
5cff9613ddfd4337068d65728bde9828	Bacteria	Planctomycetota	Phycisphaerae	Pla1_lineage	Pla1_lineage	Pla1_lineage
de1ab8d85a377ac279ca9cfff8883897	Bacteria	Gemmatimonadota	Gemmatimonadetes	Gemmatimonadales	Gemmatimonadaceae	uncultured
82ba1acae5344fca26687e59a66bbee6	Bacteria	Acidobacteriota	Vicinamibacteria	Vicinamibacterales	uncultured	uncultured
fe74b9e041df51920c9c8b9c73be0e05	Bacteria	Proteobacteria	Alphaproteobacteria	Rickettsiales	AB1	AB1
eda4a1d609623e65d5e438284b7bb7aa	Bacteria	Chloroflexi	Anaerolineae	SBR1031	A4b	A4b
29a751e5136966d57b0d121a63a524b4	Bacteria	Proteobacteria	Gammaproteobacteria	Xanthomonadales	Xanthomonadaceae	Thermomonas
4cec822d15cb960536da9e8b0d3f89ba	Bacteria	Acidobacteriota	Subgroup_22	Subgroup_22	Subgroup_22	Subgroup_22
6592837c220caece411adcbafd74b5f4	Bacteria	Armatimonadota	Fimbriimonadia	Fimbriimonadales	Fimbriimonadaceae	Fimbriimonadaceae
70c6a7eddf342638dfc71e38c40d1f1b	Bacteria	Proteobacteria	Gammaproteobacteria	uncultured	uncultured	uncultured
ea3f19c88c9df3b482cfcee1e19b0a77	Bacteria	Patescibacteria	Parcubacteria	Parcubacteria	Parcubacteria	Parcubacteria
28005d0cd4cca1aef2de62b704e7fed0	Bacteria	Acidobacteriota	Vicinamibacteria	Vicinamibacterales	Vicinamibacteraceae	Vicinamibacteraceae
b6c6eeb89d12233b39d4df9630da51ba	Bacteria	Acidobacteriota	Vicinamibacteria	Subgroup_17	Subgroup_17	Subgroup_17
8b15e4003ad6e6df1873002810d08870	Bacteria	Gemmatimonadota	Gemmatimonadetes	Gemmatimonadales	Gemmatimonadaceae	uncultured
a3b4ba8e8080a50206277430d9f2d0c1	Bacteria	Patescibacteria	Parcubacteria	Candidatus_Ryanbacteria	Candidatus_Ryanbacteria	Candidatus_Ryanbacteria
0a1a4d22cb409e59d2b27f08cfeef467	Bacteria	Patescibacteria	Microgenomatia	Candidatus_Woykebacteria	Candidatus_Woykebacteria	Candidatus_Woykebacteria
cebdd113083c8afab0a6c8a968e6ab64	Bacteria	Proteobacteria	Gammaproteobacteria	Burkholderiales	Hydrogenophilaceae	Thiobacillus
2eb468018112a950fef8edce452109b6	Bacteria	Methylomirabilota	Methylomirabilia	Rokubacteriales	Rokubacteriales	Rokubacteriales
9358cec69b0389b502d2f0cda1451be5	Bacteria	Proteobacteria	Gammaproteobacteria
2791462fbacc9b1546020980964e49a5	Bacteria	Proteobacteria	Alphaproteobacteria	Rhizobiales	uncultured	uncultured
4a2d2707de3c729072a60a826d8829e7	Bacteria	Acidobacteriota	Acidobacteriae	Subgroup_13	Subgroup_13	Subgroup_13
e796ce454711af594df700152c1a36fb	Bacteria	Proteobacteria	Gammaproteobacteria	Xanthomonadales	Xanthomonadaceae	Lysobacter
834d811f97b4e2648760c968f2f93233	Bacteria	Chloroflexi	KD4-96	KD4-96	KD4-96	KD4-96
4e2ba844564abbe26c81338e24b738fc	Bacteria	Actinobacteriota	Actinobacteria	Propionibacteriales	Nocardioidaceae	Nocardioides
a5cc7fafb063dd57276a71978a0cd268	Bacteria	Proteobacteria	Gammaproteobacteria	Steroidobacterales	Woeseiaceae	Woeseia
080b7c3abd389a80a8eb5e41010c90f4	Bacteria	Acidobacteriota	Vicinamibacteria	Subgroup_17	Subgroup_17	Subgroup_17
939531ef9ae3aea767015fa63657f10d	Bacteria	Chloroflexi	Anaerolineae	Anaerolineales	Anaerolineaceae	UTCFX1
515163db41092784bed0c10394834c61	Bacteria	Methylomirabilota	Methylomirabilia	Rokubacteriales	Rokubacteriales	Rokubacteriales
075b8aedeff406a11ed77f3775a8ccfc	Bacteria
cc9831adfd57f305a5ca2c13f06b45fb	Bacteria	Acidobacteriota	Acidobacteriae	Subgroup_15	Subgroup_15	Subgroup_15
f3bcdea380423f68a0b93d8504fa20cc	Bacteria	Patescibacteria	Parcubacteria	Parcubacteria	Parcubacteria	Parcubacteria
9d12738c8de34207a901f1840c6abf31	Bacteria	Acidobacteriota	Subgroup_5	Subgroup_5	Subgroup_5	Subgroup_5
858dd1328070a9a5ed8f1fff603be28c	Bacteria	Armatimonadota	Fimbriimonadia	Fimbriimonadales	Fimbriimonadaceae	Fimbriimonadaceae
a55310aeb5930939036222dc13762b74	Bacteria	Patescibacteria	Microgenomatia	Candidatus_Woesebacteria	Candidatus_Woesebacteria	Candidatus_Woesebacteria
3dd57673183d5eb1256d1b9b169205e0	Bacteria	Proteobacteria	Alphaproteobacteria	Rhizobiales	Devosiaceae	uncultured
0fd9c9f4864e93d911b8f1b178c97138	Bacteria	Acidobacteriota	Vicinamibacteria	Vicinamibacterales	Vicinamibacteraceae	Vicinamibacteraceae
96721395e2c52332df06a898a1815a4d	Bacteria	Proteobacteria	Gammaproteobacteria	Xanthomonadales	Xanthomonadaceae	Pseudoxanthomonas
f7ce6690ad26581de7c980b9f0d2fea6	Bacteria	Acidobacteriota	Holophagae	Subgroup_7	Subgroup_7	Subgroup_7
45ae552952d3c26641d129c3c54e8e6b	Bacteria	Chloroflexi	Anaerolineae	SBR1031	A4b	A4b
8285fcef795816af7c64db22d39ec4d1	Bacteria	Methylomirabilota	Methylomirabilia	Rokubacteriales	Rokubacteriales	Rokubacteriales
9b0872002ab3edf09460ab67693bec2b	Bacteria	Zixibacteria	Zixibacteria	Zixibacteria	Zixibacteria	Zixibacteria
e03b6c9187284288f1a925fd8bb96b72	Bacteria	Proteobacteria	Gammaproteobacteria	Gammaproteobacteria_Incertae_Sedis	Unknown_Family	uncultured
f9979bd131f22034fadb3f1791c2d367	Bacteria	Proteobacteria	Gammaproteobacteria	Gammaproteobacteria_Incertae_Sedis	Unknown_Family	Candidatus_Ovatusbacter
8b0755a74d61c39b3d888c806037fa21	Bacteria	Proteobacteria	Alphaproteobacteria	Rhizobiales	Hyphomicrobiaceae	Pedomicrobium
7f90f2ca73dbcdf0bf5ca50c0ecb4a31	Bacteria	Desulfobacterota	uncultured	uncultured	uncultured	uncultured
afd8a36c9026630b4379ce7c0f7e65ba	Bacteria	Latescibacterota	Latescibacterota	Latescibacterota	Latescibacterota	Latescibacterota
95d6ee2433185ab141a65f0ded562589	Bacteria	Zixibacteria	Zixibacteria	Zixibacteria	Zixibacteria	Zixibacteria
85fc14b1bb65ce53727be41d089222f8	Bacteria	Dependentiae	Babeliae	Babeliales	Vermiphilaceae	Vermiphilaceae
2beccb6ecf5cc84216fef86f28133e64	Bacteria	Patescibacteria	Microgenomatia	Candidatus_Levybacteria	Candidatus_Levybacteria	Candidatus_Levybacteria
03af5ae842b9885953999a0434665dfd	Bacteria	Sumerlaeota	Sumerlaeia	Sumerlaeales	Sumerlaeaceae	Sumerlaea
284e6daf377b002ff623c88263190173	Bacteria	Proteobacteria	Alphaproteobacteria	uncultured	uncultured	uncultured
42dfe506d7b1fb97563911d044a20c27	Bacteria	Latescibacterota	Latescibacterota	Latescibacterota	Latescibacterota	Latescibacterota
d852ef8f812c58d2986a4a4c0531b67b	Bacteria	Verrucomicrobiota	Verrucomicrobiae	Opitutales	Opitutaceae	Alterococcus
80b782f158be8d8d7dad527aa73ce669	Bacteria	Acidobacteriota	Holophagae	Subgroup_7	Subgroup_7	Subgroup_7
e03e70a3d404917019309e4f1890b4e7	Bacteria	Chloroflexi	Dehalococcoidia	S085	S085	S085
5a76cd5f31bf5a21b81afb176d6bd5be	Bacteria	Nitrospirota	Leptospirillia	Leptospirillales	Leptospirillaceae	Leptospirillum
3977b39386da51f54b8e1dddddafdc93	Bacteria	Chloroflexi	Anaerolineae	Anaerolineales	Anaerolineaceae	UTCFX1
617c83a8e08449e1253bfd678d1e59d8	Bacteria	Hydrogenedentes	Hydrogenedentia	Hydrogenedentiales	Hydrogenedensaceae	Hydrogenedensaceae
788feb9a3ca88eba09afbb002b9f9915	Bacteria	Acidobacteriota	Vicinamibacteria	Subgroup_17	Subgroup_17	Subgroup_17
23bb46b6816eb9717bba2bfa9d463386	Bacteria	Acidobacteriota	Vicinamibacteria	Vicinamibacterales	uncultured	uncultured
c17aeff284b7a34e0bc24812688fec1d	Bacteria	Desulfobacterota	uncultured	uncultured	uncultured	uncultured
d0c7d1ece28d392f870dc79f7910aadd	Bacteria	Acidobacteriota	Subgroup_22	Subgroup_22	Subgroup_22	Subgroup_22
aefe4d0e4d853c7b01ccd81870632748	Bacteria	Acidobacteriota	Vicinamibacteria	Vicinamibacterales	uncultured	uncultured
625f8125d68082f8832396eaa854f5ce	Bacteria	Proteobacteria	Gammaproteobacteria
125f36a35027ba267cc9a1b38b8ad285	Bacteria	Patescibacteria	Parcubacteria	Candidatus_Azambacteria	Candidatus_Azambacteria	Candidatus_Azambacteria
dce4219740e7a217b0597b97d013ff4e	Bacteria	RCP2-54	RCP2-54	RCP2-54	RCP2-54	RCP2-54
ff540af6c26e8b96dad0da0edfb46a50	Bacteria	Acidobacteriota	Vicinamibacteria	Vicinamibacterales	Vicinamibacteraceae	Vicinamibacteraceae
c7ea5b629a4d132a9704dd70dae10adf	Bacteria	Latescibacterota	Latescibacterota	Latescibacterota	Latescibacterota	Latescibacterota
36e1c4687e5d5e1f0b89ca89d878d378	Bacteria	Acidobacteriota	Vicinamibacteria	Vicinamibacterales	Vicinamibacteraceae	Vicinamibacteraceae
b2cd4e5a8bbde91872ba96204401e003	Bacteria	Patescibacteria	Parcubacteria	Candidatus_Adlerbacteria	Candidatus_Adlerbacteria	Candidatus_Adlerbacteria
e57aa160ca4adf4dbc66ff7cde15b95a	Bacteria	Proteobacteria	Gammaproteobacteria	Burkholderiales	Nitrosomonadaceae	Ellin6067
0485d9a7a9ad4c29f1886eac160e5c81	Bacteria	Acidobacteriota	Vicinamibacteria	Vicinamibacterales	uncultured	uncultured
5ce4d5c1b9c76ccff3f4eff7f33f0ce9	Bacteria	Acidobacteriota	Subgroup_22	Subgroup_22	Subgroup_22	Subgroup_22
8b080fc01917b84944b58e645cfcc57b	Bacteria	Nitrospirota	Nitrospiria	Nitrospirales	Nitrospiraceae	Nitrospira
0ddd10f4ad14e6e05207878652f37993	Bacteria	Acidobacteriota	Acidobacteriae	Subgroup_15	Subgroup_15	Subgroup_15
22bfad89e91dab2ca2c73584b78ea8a5	Bacteria	Acidobacteriota	Vicinamibacteria	Vicinamibacterales	Vicinamibacteraceae	Vicinamibacteraceae
e9baa8fd3c66accffdbac43b8a0627cd	Bacteria	Hydrogenedentes	Hydrogenedentia	Hydrogenedentiales	Hydrogenedensaceae	Hydrogenedensaceae
0f455179292b959a4f61b4bc2dcb707b	Bacteria	Gemmatimonadota	Gemmatimonadetes	Gemmatimonadales	Gemmatimonadaceae
74c2e4c090c9ba0bda61b7b84e2747b1	Bacteria	Proteobacteria	Gammaproteobacteria	Diplorickettsiales	Diplorickettsiaceae	Aquicella
0ea6718ec7e6c38dab2a32b08c3c381a	Bacteria	Acidobacteriota	Vicinamibacteria	Vicinamibacterales	Vicinamibacteraceae	Vicinamibacteraceae
88366f097f5f1db9be85c13bbff324c0	Bacteria	Gemmatimonadota	Gemmatimonadetes	Gemmatimonadales	Gemmatimonadaceae	uncultured
2b53c23d47a5c05998da0c98c464f6ce	Bacteria	Proteobacteria	Gammaproteobacteria	Burkholderiales	SC-I-84	SC-I-84
06d6485896936f2b6cc2e5202aab7938	Bacteria	Verrucomicrobiota	Verrucomicrobiae	Opitutales	Opitutaceae	IMCC26134
f824d7872f1d52f5cf8f420137591a24	Bacteria	Latescibacterota	Latescibacterota	Latescibacterota	Latescibacterota	Latescibacterota
968d642a33a1c82a3fab7f505d79e00e	Bacteria	Acidobacteriota	Vicinamibacteria	Vicinamibacterales	uncultured	uncultured
7315dd78d9b242fc08219fda2e47fc11	Bacteria	Gemmatimonadota	Gemmatimonadetes	Gemmatimonadales	Gemmatimonadaceae	uncultured
a66711596d0ddba46aa192f90d86ddf0	Bacteria	Proteobacteria	Gammaproteobacteria	Gammaproteobacteria_Incertae_Sedis	Unknown_Family	Acidibacter
9ca2180bda12013f0655c8eb462c0b5b	Bacteria	Proteobacteria	Gammaproteobacteria	Diplorickettsiales	Diplorickettsiaceae	Aquicella
658111156e9de0337c1999f55dce0199	Bacteria	Acidobacteriota	Subgroup_22	Subgroup_22	Subgroup_22	Subgroup_22
d3c9c30046d97009cc98433c500ecf75	Bacteria	Sumerlaeota	Sumerlaeia	Sumerlaeales	Sumerlaeaceae	Sumerlaea
d372b09337e7ccc2f2efd429ea2b14a3	Bacteria	Proteobacteria	Alphaproteobacteria	Rhodobacterales	Rhodobacteraceae	Amaricoccus
af99a4206b8986df9a80eb5e1671949b	Bacteria	Patescibacteria	Parcubacteria	Candidatus_Kaiserbacteria	Candidatus_Kaiserbacteria	Candidatus_Kaiserbacteria
c2b4fb15b30ce651b501cd9dc2e735cc	Bacteria	Gemmatimonadota	AKAU4049	AKAU4049	AKAU4049	AKAU4049
59ecf7cd0d3721e386b8ea47b47d8e1b	Bacteria	Proteobacteria	Gammaproteobacteria	PLTA13	PLTA13	PLTA13
2605eadcbafb71753d2a05c273c868d9	Bacteria	Chloroflexi	Anaerolineae	SBR1031	A4b	A4b
a5e5442321f73789108c40a07c8adf74	Bacteria	Desulfobacterota	uncultured	uncultured	uncultured	uncultured
c4e9a2f6e7044509cd11508f1a7e1b62	Bacteria	Verrucomicrobiota	Verrucomicrobiae	Opitutales	Opitutaceae	Alterococcus
4abd9248dda4b6fafa4de2e7715d6926	Bacteria	Patescibacteria	Microgenomatia	Candidatus_Roizmanbacteria	Candidatus_Roizmanbacteria	Candidatus_Roizmanbacteria
dc1eae0a0c580062a70d83b72223a7ab	Bacteria	Proteobacteria	Alphaproteobacteria	Sphingomonadales	Sphingomonadaceae	Sphingomonas
d332ea6844737f435a76f025561d125f	Bacteria	Proteobacteria	Gammaproteobacteria	Burkholderiales	Nitrosomonadaceae	MND1
14ce56ca62e0d1029244aa0ceaa67f73	Bacteria	Patescibacteria	Gracilibacteria	Candidatus_Abawacabacteria	Candidatus_Abawacabacteria	Candidatus_Abawacabacteria
6a806ce4e39911d1bc89f8a7f7c114e8	Bacteria	Proteobacteria	Gammaproteobacteria	Gammaproteobacteria_Incertae_Sedis	Unknown_Family	Acidibacter
59504f0762a7d9203671c3b12b58ba8c	Bacteria	Proteobacteria	Alphaproteobacteria	Reyranellales	Reyranellaceae	uncultured
e7fb9037e99b1315c7f44fdbc2a7555b	Bacteria	Armatimonadota	Fimbriimonadia	Fimbriimonadales	Fimbriimonadaceae	Fimbriimonadaceae
95d796267633da4abe2f8a806000ada0	Bacteria	Proteobacteria	Gammaproteobacteria	Pseudomonadales	Pseudomonadaceae	Pseudomonas
7709f312ddf436ffcbf7b52c350ecaf1	Bacteria	Hydrogenedentes	Hydrogenedentia	Hydrogenedentiales	Hydrogenedensaceae	Hydrogenedensaceae
c22d6ad744cd0ca55e6824a16621a715	Bacteria	Latescibacterota	Latescibacterota	Latescibacterota	Latescibacterota	Latescibacterota
d8bce470dc3c06044abcf2476998fabd	Bacteria	Acidobacteriota	AT-s3-28	AT-s3-28	AT-s3-28	AT-s3-28
904ddd7a2b3f017e53345ee6bab5f2a0	Bacteria	Proteobacteria	Gammaproteobacteria	Diplorickettsiales	Diplorickettsiaceae	uncultured
d0b29046940e105410dc13f1570d6f2d	Bacteria	Bacteroidota	Bacteroidia	Chitinophagales	Chitinophagaceae	uncultured
91dd8e63ec59f5e8f43e1686af8c3a6f	Bacteria	Gemmatimonadota	Gemmatimonadetes	Gemmatimonadales	Gemmatimonadaceae	uncultured
ccf90e589e41de6a204c42a15039727b	Bacteria	Myxococcota	bacteriap25	bacteriap25	bacteriap25	bacteriap25
83b0b1dbc0da296ab494601d363177db	Bacteria	Bacteroidota	Kapabacteria	Kapabacteriales	Kapabacteriales	Kapabacteriales
75cc8825ad2fef19cc84f19f5ef2b664	Bacteria	Chloroflexi	Dehalococcoidia	S085	S085	S085
40bb499f0334daab4002e9a276c4a93f	Bacteria	Patescibacteria	Parcubacteria	Candidatus_Adlerbacteria	Candidatus_Adlerbacteria	Candidatus_Adlerbacteria
c2ab732b7c053cb39a070c5147410b6d	Bacteria	Latescibacterota	Latescibacterota	Latescibacterota	Latescibacterota	Latescibacterota
95681654aa2777fba36a84239691747a	Bacteria	Chloroflexi	Dehalococcoidia	S085	S085	S085
caeed9b10be25337dd207d502d82f99c	Bacteria	Patescibacteria	Parcubacteria	Candidatus_Moranbacteria	Candidatus_Moranbacteria	Candidatus_Moranbacteria
4ccac3c62f19d4a9696a687ca8c35456	Bacteria	Acidobacteriota	Blastocatellia	Blastocatellales	Blastocatellaceae	uncultured
ba4701df93bf9f9af84b8ef61c9d4142	Bacteria	Proteobacteria	Alphaproteobacteria	Caulobacterales	Caulobacteraceae	Phenylobacterium
bc7b0b662cc420dc1f2ccf1cad51b023	Bacteria
9b70c0f91c754f3e66a230bc32b4e69f	Bacteria	Myxococcota	Polyangia	Polyangiales	Sandaracinaceae	uncultured
dd63f564607aff2239093b34aa794da8	Bacteria	Acidobacteriota	Vicinamibacteria	Vicinamibacterales	uncultured	uncultured
5256707ca76e9841f6de33ceafe9890a	Bacteria	Proteobacteria	Alphaproteobacteria	Rhodospirillales	uncultured	uncultured
48f1d9695598e7dc5179b2bf2c904c57	Bacteria	Proteobacteria	Alphaproteobacteria	Micropepsales	Micropepsaceae	Micropepsis
1d587711c888b122cc8350467a73bc86	Bacteria	Proteobacteria	Gammaproteobacteria	Salinisphaerales	Solimonadaceae	Fontimonas
217cb35094551448007d56e078ca457f	Bacteria	Myxococcota	bacteriap25	bacteriap25	bacteriap25	bacteriap25
e708b54541fa5ce1b08882ec4a040f78	Bacteria	Acidobacteriota	Vicinamibacteria	Vicinamibacterales
1f197bcda1cc8f076368180b9632ed8c	Bacteria	Dependentiae	Babeliae	Babeliales	Vermiphilaceae	Vermiphilaceae
729679555a08dbf266d5f3a19a374bb0	Bacteria	Gemmatimonadota	Gemmatimonadetes	Gemmatimonadales	Gemmatimonadaceae	uncultured
6fda31ceeea26898a6cc9f9aedf4adf0	Bacteria	Proteobacteria	Gammaproteobacteria	Burkholderiales	TRA3-20	TRA3-20
80b8ea359287cdc9bb6bf119b97165f7	Bacteria	Latescibacterota	Latescibacterota	Latescibacterota	Latescibacterota	Latescibacterota
b1e0e7473952dd0c59a473df8d3f1fb2	Bacteria	Latescibacterota	Latescibacterota	Latescibacterota	Latescibacterota	Latescibacterota
e0680284fb4db6c96852a6332346bea5	Bacteria	Proteobacteria	Gammaproteobacteria	Diplorickettsiales	Diplorickettsiaceae	uncultured
6ea3cab12840f6d542eb9665bf2cdc8a	Bacteria	Proteobacteria	Gammaproteobacteria	Diplorickettsiales	Diplorickettsiaceae	uncultured
3dcb84ad10c54efe7193fda47a08f460	Bacteria	Entotheonellaeota	Entotheonellia	Entotheonellales	Entotheonellaceae	Entotheonellaceae
31468920059bcb872244809851ccdcec	Bacteria	Proteobacteria	Gammaproteobacteria	Diplorickettsiales	Diplorickettsiaceae	uncultured
5e90ddd4758e5eb7e5dbd6a4526b1e50	Bacteria	Patescibacteria	Microgenomatia	Candidatus_Levybacteria	Candidatus_Levybacteria	Candidatus_Levybacteria
f3681c4757b91fac2836b299c6768098	Bacteria	Patescibacteria	Parcubacteria	Candidatus_Adlerbacteria	Candidatus_Adlerbacteria	Candidatus_Adlerbacteria
fba047d04aa6a8a40c96d6ab228db7af	Bacteria	Verrucomicrobiota	Verrucomicrobiae	Opitutales	Opitutaceae	Opitutus
d9b0686d7def7e0e2811e58ee9da678d	Bacteria	Proteobacteria	Gammaproteobacteria	uncultured	uncultured	uncultured
b18274744b985e207ccf1c86620a32fa	Bacteria	Proteobacteria	Gammaproteobacteria	Legionellales	Legionellaceae	Legionella
b557c0a4be1b907c3208ab27364373f6	Bacteria	Gemmatimonadota	Gemmatimonadetes	Gemmatimonadales	Gemmatimonadaceae	uncultured
ae043316b23f956c4058e55015d395df	Bacteria	Planctomycetota	Planctomycetes	Pirellulales	Pirellulaceae	uncultured
7e279aff761381a64871b1136d46655b	Bacteria	Acidobacteriota	Holophagae	Subgroup_7	Subgroup_7	Subgroup_7
c2f2dce7b4da33117dd8efcc247967a6	Bacteria	Planctomycetota	Phycisphaerae	Phycisphaerales	Phycisphaeraceae	AKYG587
efc15ada52e478b4a62a55f10b38a3e1	Bacteria	Acidobacteriota	Blastocatellia	Pyrinomonadales	Pyrinomonadaceae	RB41
3fe9598163cba1fb94a6790793d18c20	Bacteria	Proteobacteria	Gammaproteobacteria	Diplorickettsiales	Diplorickettsiaceae	Aquicella
5ce1ae9234c1bb495a3060ec16bc6e07	Bacteria	Proteobacteria	Gammaproteobacteria	JTB23	JTB23	JTB23
37e2a960cc0bd2e9d2ac58d21bb6e44b	Bacteria	Acidobacteriota	Vicinamibacteria	Vicinamibacterales	uncultured	uncultured
bc7c3f6189d4685d3ccc5043348fccfa	Bacteria	Gemmatimonadota	BD2-11_terrestrial_group	BD2-11_terrestrial_group	BD2-11_terrestrial_group	BD2-11_terrestrial_group
79b072a9358a3953afd55872fe2c16c2	Bacteria	Actinobacteriota	Thermoleophilia	Gaiellales	Gaiellaceae	Gaiella
7ffb0888200051aa901d528aa45528a0	Bacteria	Proteobacteria	Gammaproteobacteria	Legionellales	Legionellaceae	Legionella
860daa1ecd54a01141eedb9ce0b06a70	Bacteria	Gemmatimonadota	Gemmatimonadetes	Gemmatimonadales	Gemmatimonadaceae	uncultured
ab06a344ed9f41e03e00b0b2bf404e6b	Bacteria	Latescibacterota	Latescibacterota	Latescibacterota	Latescibacterota	Latescibacterota
8419f0eb9852a3c1fd277b44274f38bd	Bacteria	Gemmatimonadota	Gemmatimonadetes	Gemmatimonadales	Gemmatimonadaceae	uncultured
09936a0d52124eb08b4efb0b95f919be	Bacteria	Bacteroidota	Bacteroidia	Chitinophagales	Chitinophagaceae	Terrimonas
a25f06e38e1406eccec3b21ccf9139d5	Bacteria	Proteobacteria	Alphaproteobacteria	Sphingomonadales	Sphingomonadaceae	Altererythrobacter
7e2e74c23d90e0422b871637cb3cc856	Bacteria	Chloroflexi	Anaerolineae	SBR1031	A4b	A4b
f82895ffc3bf5b2bc960b7b04b903bcb	Bacteria	Gemmatimonadota	Gemmatimonadetes	Gemmatimonadales	Gemmatimonadaceae	uncultured
fb64d2d7b9e31c922a04aed34e457571	Bacteria	Actinobacteriota	Actinobacteria	Propionibacteriales	Nocardioidaceae	Nocardioides
278133c832ab0a26c1a831ee2d8a2c07	Bacteria	Acidobacteriota	Vicinamibacteria	Vicinamibacterales	Vicinamibacteraceae	Vicinamibacteraceae
3a0ccc0ecf9d09a4e4f6bce3d6f4e42f	Bacteria	Acidobacteriota	Holophagae	Subgroup_7	Subgroup_7	Subgroup_7
0ba5b5902b5dfaf2f992f9d8183ef9bf	Bacteria	Acidobacteriota	Vicinamibacteria	Vicinamibacterales	Vicinamibacteraceae	Vicinamibacteraceae
0bb71e1810d3686c59906443c78be2ce	Bacteria	Sumerlaeota	Sumerlaeia	Sumerlaeales	Sumerlaeaceae	Sumerlaea
5ba22399c4d4f6b111d7840d9dd9bf12	Bacteria	Patescibacteria	Microgenomatia	Candidatus_Gottesmanbacteria	Candidatus_Gottesmanbacteria	Candidatus_Gottesmanbacteria
0fa2dbbf2d9ca7fecc9d5f7066aac781	Bacteria	Methylomirabilota	Methylomirabilia	Rokubacteriales	Rokubacteriales	Rokubacteriales
9fa5db3fe6773c98087d3d14d2fbe52d	Bacteria	Proteobacteria	Gammaproteobacteria	Gammaproteobacteria_Incertae_Sedis	Unknown_Family	uncultured
661e429ef58685da032cc093421f8ec0	Bacteria	Proteobacteria	Alphaproteobacteria	Rhodospirillales	uncultured	uncultured
95ccf5879d863e2e21a2dd1482ed0f4d	Bacteria	Patescibacteria	Parcubacteria	Parcubacteria	Parcubacteria	Parcubacteria
dc7f236210c2ebb2d31f2ccbc1c9cd3a	Bacteria	Proteobacteria	Gammaproteobacteria	Diplorickettsiales	Diplorickettsiaceae	uncultured
35d49d381281d1ca7c10d27340f08cf0	Bacteria	Latescibacterota	Latescibacterota	Latescibacterota	Latescibacterota	Latescibacterota
276011639fc43450dc1dbbe4129ef7fd	Bacteria	Proteobacteria	Gammaproteobacteria	Diplorickettsiales	Diplorickettsiaceae	Aquicella
51bbd1d5428ff65475422b2e2e9831cd	Bacteria	NB1-j	NB1-j	NB1-j	NB1-j	NB1-j
8fb8613d903a2f172d69cd741f142c3d	Bacteria	Proteobacteria	Gammaproteobacteria	Burkholderiales	Comamonadaceae
076114284825ef9dda3418b8ebf18033	Bacteria	Proteobacteria	Gammaproteobacteria	Burkholderiales	TRA3-20	TRA3-20
c91693af50460574424fc747c054ee4f	Bacteria	Acidobacteriota	Vicinamibacteria	Vicinamibacterales	Vicinamibacteraceae	Vicinamibacteraceae
145b2fd5b04d05d2adf9c2440e0f4ae4	Bacteria	Verrucomicrobiota	Omnitrophia	Omnitrophales	Omnitrophaceae	Candidatus_Omnitrophus
f83437d3ff7169925ecd4b9426e7d069	Bacteria	Proteobacteria	Gammaproteobacteria	Diplorickettsiales	Diplorickettsiaceae	Aquicella
9522a5fe7ad876a08a4ccbbacbb34933	Bacteria	Proteobacteria	Alphaproteobacteria	Sphingomonadales	Sphingomonadaceae
a8d02521279db6d7795fc36ecf7f497f	Bacteria	Acidobacteriota	Subgroup_22	Subgroup_22	Subgroup_22	Subgroup_22
03033503c664ea77cf26ec4e88dc4126	Bacteria	Acidobacteriota	Subgroup_22	Subgroup_22	Subgroup_22	Subgroup_22
d96e9adf31abb12ef9298ece9943573b	Bacteria	Acidobacteriota	Subgroup_22	Subgroup_22	Subgroup_22	Subgroup_22
5d44f1acb5619a37d86a35972956b65b	Bacteria	Latescibacterota	Latescibacterota	Latescibacterota	Latescibacterota	Latescibacterota
7ad7f96f74997f32cde59fe8fdff33d7	Bacteria	NB1-j	NB1-j	NB1-j	NB1-j	NB1-j
ee2eff147437ff4172385c4d7dbfb6d3	Bacteria	Chloroflexi	JG30-KF-CM66	JG30-KF-CM66	JG30-KF-CM66	JG30-KF-CM66
6413edc90d6bd882d37e64e4bee84708	Bacteria	Proteobacteria	Alphaproteobacteria	Rhizobiales	Rhizobiales_Incertae_Sedis	Bauldia
019f8c9fb1db15cc429fa0980310cfdd	Bacteria	Verrucomicrobiota	Verrucomicrobiae	Opitutales	Opitutaceae	Opitutus
e6649fad3585600bd8a9e9d72c634120	Bacteria	Patescibacteria	Parcubacteria	Candidatus_Adlerbacteria	Candidatus_Adlerbacteria	Candidatus_Adlerbacteria
d43e081263f0073cc5a43abf4829f249	Bacteria	Sumerlaeota	Sumerlaeia	Sumerlaeales	Sumerlaeaceae	Sumerlaea
1fd29582549fe61bd8d9438cae36e242	Bacteria	Bdellovibrionota	Oligoflexia	0319-6G20	0319-6G20	0319-6G20
1c5f118ff58c31b70f6d16ed4729571d	Bacteria	Gemmatimonadota	Gemmatimonadetes	Gemmatimonadales	Gemmatimonadaceae	uncultured
28c4884863a6a43617cffdf5e68cf63c	Bacteria	Proteobacteria	Gammaproteobacteria	Burkholderiales	Nitrosomonadaceae	Nitrosomonas
635501e680614957341e31325e9c66b8	Bacteria	Dependentiae	Babeliae	Babeliales	UBA12409	UBA12409
0159729040f842130d144da0b5a8c5f0	Bacteria	Proteobacteria	Gammaproteobacteria
c52d8b354c2b7da422bc887fed5fb11a	Bacteria	Actinobacteriota	Actinobacteria	Propionibacteriales	Propionibacteriaceae	Microlunatus
82a7718f893268e5eb68174026f1b3f8	Bacteria	Proteobacteria	Gammaproteobacteria	Burkholderiales	Nitrosomonadaceae	Ellin6067
413e344ee2891f42e7d7c522293b189a	Bacteria	Bacteroidota	Bacteroidia	Cytophagales	Microscillaceae	uncultured
ee993f2d9810ec3d4634ac23f143d1f4	Bacteria	Proteobacteria	Gammaproteobacteria	Coxiellales	Coxiellaceae	Coxiella
596d1833abdf797fbc5b22df1cb077cd	Bacteria	Sumerlaeota	Sumerlaeia	Sumerlaeales	Sumerlaeaceae	Sumerlaea
14c73ea53e0d34598a5510cc115c3d50	Bacteria	Proteobacteria	Alphaproteobacteria	Rhizobiales	Devosiaceae	Devosia
919ae6e6f5f7f57d2635f62b25a19656	Bacteria	Chloroflexi	Anaerolineae	SBR1031	A4b	A4b
af07d556adf084da3c218d7804a2a17b	Bacteria	Acidobacteriota	Vicinamibacteria	Vicinamibacterales	uncultured	uncultured
aeaa2bd2a0b5b5432db2c7710b19c641	Bacteria	Verrucomicrobiota	Verrucomicrobiae	Opitutales	Opitutaceae	Alterococcus
598118c8926dde8796cd2793f1e87a75	Bacteria	Gemmatimonadota	BD2-11_terrestrial_group	BD2-11_terrestrial_group	BD2-11_terrestrial_group	BD2-11_terrestrial_group
782cb877012b0560f0f1bcb090b4cd6a	Bacteria	Proteobacteria	Gammaproteobacteria	Burkholderiales	Nitrosomonadaceae	MND1
451b0082fae6589d02ae2e7da40199b0	Bacteria	Proteobacteria	Gammaproteobacteria	Xanthomonadales	Xanthomonadaceae	Luteimonas
4c460f3585122a2231fcc66c1ce4c765	Bacteria	Proteobacteria	Gammaproteobacteria	Burkholderiales	Nitrosomonadaceae	Nitrosospira
e3a4f24e2208d798d2e743df90b12b20	Bacteria	Proteobacteria	Alphaproteobacteria	Micropepsales	Micropepsaceae	uncultured
7d19bbb07bd62606c53da62411a590e3	Bacteria	Acidobacteriota	Vicinamibacteria	Vicinamibacterales	Vicinamibacteraceae	Vicinamibacteraceae
5b651d6f2d8c4e62e21052e93d800ebf	Bacteria	Proteobacteria	Gammaproteobacteria	Burkholderiales	Comamonadaceae
1653cf5ca4b209b0241e7306af073463	Bacteria	Acidobacteriota	Acidobacteriae	Bryobacterales	Bryobacteraceae	Bryobacter
a0af1a1dc409cc61f00156f7eef34b21	Bacteria	Patescibacteria	Microgenomatia	Candidatus_Pacebacteria	Candidatus_Pacebacteria	Candidatus_Pacebacteria
92c9eac0beb720e748026955526761ba	Bacteria	SAR324_clade(Marine_group_B)	SAR324_clade(Marine_group_B)	SAR324_clade(Marine_group_B)	SAR324_clade(Marine_group_B)	SAR324_clade(Marine_group_B)
b03bdb497356285a6b0ec9a054206437	Bacteria	Proteobacteria	Alphaproteobacteria	uncultured	uncultured	uncultured
b25d4d3ac436388b666ecdb6e6b3a7ee	Bacteria	Proteobacteria	Alphaproteobacteria	Rhodobacterales	Rhodobacteraceae	Limibaculum
0ecb19dc8c02b4e7cd1fcc6da4baa345	Bacteria	Dependentiae	Babeliae	Babeliales	UBA12409	UBA12409
49ccfeae5f5ce1e36b8ae47e9de08395	Bacteria	NB1-j	NB1-j	NB1-j	NB1-j	NB1-j
c833ccc115e24b1e68cedf7144f28deb	Bacteria	Acidobacteriota	Acidobacteriae	PAUC26f	PAUC26f	PAUC26f
e4d4933a74c95bb01835a9d901bc0990	Bacteria	Actinobacteriota	Actinobacteria	Propionibacteriales	Nocardioidaceae	Kribbella
7a3459d00fc3c1ba7dadb0f42acf4151	Bacteria	Proteobacteria	Gammaproteobacteria	Gammaproteobacteria_Incertae_Sedis	Unknown_Family	Candidatus_Berkiella
136628975dd26310dea5cf8c5b66f468	Bacteria	Proteobacteria	Alphaproteobacteria	Rickettsiales	AB1	AB1
cc6c04a074a425b21ae4d2412ac1647c	Bacteria	Proteobacteria	Alphaproteobacteria	Caulobacterales	Caulobacteraceae	Caulobacter
e88c2c58225d14c573736a79fec819c7	Bacteria	Gemmatimonadota	Gemmatimonadetes	Gemmatimonadales	Gemmatimonadaceae	uncultured
77047fa2d894e7377659d0641f42b6fe	Bacteria	Latescibacterota	Latescibacterota	Latescibacterota	Latescibacterota	Latescibacterota
73a1e1edb344d797b83d175541534e5e	Bacteria	Latescibacterota	Latescibacterota	Latescibacterota	Latescibacterota	Latescibacterota
8c8e3b738ff8c2444f2f68fe24b811ed	Bacteria	Proteobacteria	Alphaproteobacteria	Rhizobiales	Xanthobacteraceae	Bradyrhizobium
1afac34fead472b139424b358063854a	Bacteria	Acidobacteriota	Acidobacteriae	Subgroup_15	Subgroup_15	Subgroup_15
6acdbfd09f84e19e0f2b234099811eb5	Bacteria	Proteobacteria	Alphaproteobacteria	Micavibrionales	uncultured	uncultured
87cfec3a98a19a57592cb084b28bf06b	Bacteria	Proteobacteria	Gammaproteobacteria	Legionellales	Legionellaceae	Legionella
ceb50e06663256298cb20ec69326b0d1	Bacteria	Patescibacteria	Saccharimonadia	Saccharimonadales	Saccharimonadales	Saccharimonadales
6ad49c274f728e15c843adf1c08ac698	Bacteria	Proteobacteria	Alphaproteobacteria	Rhodospirillales	uncultured	uncultured
26e1dac379e828f4d633fa5bb5c0ff99	Bacteria	Dependentiae	Babeliae	Babeliales	UBA12409	UBA12409
fa8d559ca9382e4643d9e617492ddd56	Bacteria	Acidobacteriota	Vicinamibacteria	Vicinamibacterales	uncultured	uncultured
b251e31114b795591d979bb644023b5c	Bacteria	Patescibacteria	Parcubacteria	Candidatus_Adlerbacteria	Candidatus_Adlerbacteria	Candidatus_Adlerbacteria
0fc489280ef00ea7da7414ae1b3b5ee3	Bacteria	Bacteroidota	Bacteroidia	Chitinophagales	Saprospiraceae	uncultured
296922ff7d7d7998e3b294a47b8a8514	Bacteria	Proteobacteria	Alphaproteobacteria	Rhizobiales	Hyphomicrobiaceae	Pedomicrobium
4a1d1cbbca1747ba63339c96a55578aa	Bacteria	Latescibacterota	Latescibacterota	Latescibacterota	Latescibacterota	Latescibacterota
867e1a2a24d1ef14cac2a7117e982c12	Bacteria	Acidobacteriota	Subgroup_11	Subgroup_11	Subgroup_11	Subgroup_11
28e62eccdce5a42eb40c1a42b2e7fd86	Bacteria	Acidobacteriota	Thermoanaerobaculia	Thermoanaerobaculales	Thermoanaerobaculaceae	Subgroup_10
1cc3b2b2748345b7570fe5bf81657fdc	Bacteria	Proteobacteria	Gammaproteobacteria	Burkholderiales	TRA3-20	TRA3-20
f08751339999475a8ba8c9fe01d3dddf	Bacteria	Armatimonadota	uncultured	uncultured	uncultured	uncultured
4789c5ed1097f6c32180aff5654597ba	Bacteria	Acidobacteriota	Holophagae	Subgroup_7	Subgroup_7	Subgroup_7
1d8ba3fff0ae48c35aa98762990ad463	Bacteria	Chloroflexi	Anaerolineae	Anaerolineales	Anaerolineaceae	uncultured
5c957b352f736ff80ec343ec7d7b7207	Bacteria	Verrucomicrobiota	Chlamydiae	Chlamydiales	Simkaniaceae	uncultured
3f65ec7941f6b19ab4e7266a1f0c4672	Bacteria	Proteobacteria	Gammaproteobacteria	Xanthomonadales	Rhodanobacteraceae	Ahniella
9ea0908faba5e5074969921a38c9f8ea	Bacteria	Dependentiae	Babeliae	Babeliales	UBA12409	UBA12409
34533989d1ed9ac6fefed108eda93535	Bacteria	Dependentiae	Babeliae	Babeliales	UBA12409	UBA12409
d9ab7eafbbcb5016baf038c0123d1ef5	Bacteria	Proteobacteria	Alphaproteobacteria	Elsterales	uncultured	uncultured
ccb20e34519eedbb4ed0f8b655b1a83a	Bacteria	Acidobacteriota	Acidobacteriae	Subgroup_2	Subgroup_2	Subgroup_2
8be3cf28eb50b2f1a4bc2f24328b5be2	Bacteria	Myxococcota	Polyangia	Polyangiales	Polyangiaceae	Sorangium
b70cec3e0e2782c7a6e872b69be49dec	Bacteria	Bacteroidota	Bacteroidia	Sphingobacteriales	Sphingobacteriaceae
3f968f13a64570cdf90544971f103015	Bacteria
ea657fafc7fff1ac86d0461656ff7187	Bacteria	Acidobacteriota	Vicinamibacteria	Vicinamibacterales	Vicinamibacteraceae	Vicinamibacteraceae
2a5ee258d6dab182b2fe841fe185183b	Bacteria	Acidobacteriota	Thermoanaerobaculia	Thermoanaerobaculales	Thermoanaerobaculaceae	Subgroup_10
366ad3f603f700a9c1afb030ed0e2643	Bacteria	Myxococcota	Polyangia	Haliangiales	Haliangiaceae	Haliangium
3d46c0a302371aa65a85a6f6f28067a2	Bacteria	Proteobacteria	Alphaproteobacteria	Rhizobiales	Devosiaceae
fdcd0507b300ddfa690373c7a9abf7ac	Bacteria	Patescibacteria	Kazania	Kazania	Kazania	Kazania
5443ebc344aa6884475ddfb5bbf3008e	Bacteria	Patescibacteria	Parcubacteria	Parcubacteria	Parcubacteria	Parcubacteria
3fd42d91d7674e84603d330971d69154	Bacteria	Bacteroidota	Kryptonia	Kryptoniales	BSV26	BSV26
2b2b3f081d35cf4037acf55ecc94b6df	Bacteria	Proteobacteria	Gammaproteobacteria
cdd9fe1b1bb89a08462518b6453aad25	Bacteria	Chloroflexi	Anaerolineae	SBR1031	A4b	A4b
84e481dc0d4be8933629b3e5acccffea	Bacteria	Chloroflexi	Anaerolineae	Ardenticatenales	uncultured	uncultured
7c5778a6be750ab65f9a62d581235971	Bacteria	Proteobacteria	Gammaproteobacteria	EC3	EC3	EC3
efa92a962311487fe3e03f65f204b15c	Bacteria	Proteobacteria	Gammaproteobacteria	Coxiellales	Coxiellaceae	Coxiella
8be04bcba29c79a81891aa37b5562c90	Bacteria	Patescibacteria	Dojkabacteria	Dojkabacteria	Dojkabacteria	Dojkabacteria
7cc83af656a0ba22c4e9f9fe54f5114e	Bacteria	Acidobacteriota	Vicinamibacteria	Vicinamibacterales	Vicinamibacteraceae	Vicinamibacteraceae
e3be923f70ddb36d3164893f1f81f8be	Bacteria	Proteobacteria	Gammaproteobacteria	Xanthomonadales	Xanthomonadaceae	Arenimonas
d9ae30863409ca66ee597fa139cbb59b	Bacteria	Patescibacteria	Parcubacteria	Candidatus_Kaiserbacteria	Candidatus_Kaiserbacteria	Candidatus_Kaiserbacteria
14990342f2e34da8d26eae2cc8b78eb1	Bacteria	Patescibacteria	Microgenomatia	Candidatus_Woesebacteria	Candidatus_Woesebacteria	Candidatus_Woesebacteria
318fd14400ef387be8e7a459b567d230	Bacteria	Proteobacteria	Alphaproteobacteria	Elsterales	uncultured	uncultured
f9dfed428e249d89b40f272e988db5d0	Bacteria	Proteobacteria	Gammaproteobacteria	Xanthomonadales	Rhodanobacteraceae	Dyella
f0d19c613d13815893e353afb5f652d6	Bacteria	Acidobacteriota	Blastocatellia	*11-24	*11-24	*11-24
63d29cb860c43eb515ad5809d0cfd253	Bacteria	Firmicutes	Clostridia	Peptostreptococcales-Tissierellales	Peptostreptococcales-Tissierellales	Alkaliphilus
74f9785cc7dbab8bd980b4a7f7b8ddd7	Bacteria	Patescibacteria	Parcubacteria	Candidatus_Kaiserbacteria	Candidatus_Kaiserbacteria	Candidatus_Kaiserbacteria
0a49954c51439c08ba720058b6b508fb	Bacteria	Proteobacteria	Gammaproteobacteria	Salinisphaerales	Solimonadaceae	Hydrocarboniphaga
21fdb9d5e0831ab4181c91c1e8854717	Bacteria	Acidobacteriota	Thermoanaerobaculia	Thermoanaerobaculales	Thermoanaerobaculaceae	Subgroup_10
dde3d94ef6c6a1e90d3a3665cfeb11c7	Bacteria	Proteobacteria	Gammaproteobacteria	Diplorickettsiales	Diplorickettsiaceae	Aquicella
6e2627a74409b0200975aa5e7d6a2926	Bacteria	Chloroflexi	Anaerolineae	SBR1031	A4b	A4b
b67db6834c1ab62575b4fbe04a66ec66	Bacteria	Patescibacteria	Parcubacteria	Candidatus_Kaiserbacteria	Candidatus_Kaiserbacteria	Candidatus_Kaiserbacteria
17a10bad6aaeecdb89bbed0cae18d5b2	Bacteria	Planctomycetota	Planctomycetes	Gemmatales	Gemmataceae	uncultured
7bb7650cfcee3090b40650f8e65486f4	Bacteria	Patescibacteria	Parcubacteria	Candidatus_Adlerbacteria	Candidatus_Adlerbacteria	Candidatus_Adlerbacteria
80c51a2b97190cb831d5cde9aa2860a3	Bacteria	Proteobacteria	Gammaproteobacteria	Diplorickettsiales	Diplorickettsiaceae	uncultured
7f2bee1927971ac7d4acf9976065d44d	Bacteria	Proteobacteria	Alphaproteobacteria	Rhodospirillales	uncultured	uncultured
37355f98091965cc09e3905a149bee8e	Bacteria	Dependentiae	Babeliae	Babeliales	Vermiphilaceae	Vermiphilaceae
6e79c878360a7b376d9522abee023140	Bacteria	Methylomirabilota	Methylomirabilia	Rokubacteriales	Rokubacteriales	Rokubacteriales
e4c3ef926d1ff5a790fc41d7e298f371	Bacteria	Acidobacteriota	Subgroup_18	Subgroup_18	Subgroup_18	Subgroup_18
cb74ef4f2a13d1c321e9a8b537a595f2	Bacteria	Actinobacteriota	Actinobacteria	Corynebacteriales	Corynebacteriaceae	Corynebacterium
c783e14fee81a47a08207681fcca0b34	Bacteria	Acidobacteriota	Blastocatellia	*11-24	*11-24	*11-24
df530514a2d18592e15583d6cd65f195	Bacteria	Chloroflexi	Anaerolineae	SBR1031	A4b	A4b
568692da23a28be7ae006e2a591277b8	Bacteria	Proteobacteria	Gammaproteobacteria	Burkholderiales	Comamonadaceae
d17d703ddbc0d51de7dc5d5c993097fb	Bacteria	Proteobacteria	Alphaproteobacteria	Dongiales	Dongiaceae	Dongia
fbf55ea4efa0682c91d0483bc6e35c3f	Bacteria	Proteobacteria	Gammaproteobacteria	Burkholderiales	TRA3-20	TRA3-20
294bc4fc224e4fa82271a7d60728ef27	Bacteria	Proteobacteria	Gammaproteobacteria	Gammaproteobacteria_Incertae_Sedis	Unknown_Family	Acidibacter
3b101a00a969fb1529785afc37181bdf	Bacteria	Armatimonadota	Fimbriimonadia	Fimbriimonadales	Fimbriimonadaceae	Fimbriimonadaceae
f7f90cac5d98a8882611898559432c9b	Bacteria	AncK6	AncK6	AncK6	AncK6	AncK6
883156a75cfb800c61031ebc2714c00f	Bacteria	Chloroflexi	KD4-96	KD4-96	KD4-96	KD4-96
c424fba4e7144e047c674d7e916fd2ce	Bacteria	Acidobacteriota	Vicinamibacteria	Vicinamibacterales	uncultured	uncultured
bbd40371705dd94e0100a514cebb7891	Bacteria	Patescibacteria	Microgenomatia	Candidatus_Gottesmanbacteria	Candidatus_Gottesmanbacteria	Candidatus_Gottesmanbacteria
08682d485f7397c968cef74f75eba796	Bacteria
294cfc49c1f77d707848bd69fea4516e	Bacteria	Acidobacteriota	Blastocatellia	*11-24	*11-24	*11-24
313d6491aa21849021ba21a24222b257	Bacteria	Acidobacteriota	Acidobacteriae	Subgroup_2	Subgroup_2	Subgroup_2
78e0ff977d2fd38fef7b6298b3732167	Bacteria	Verrucomicrobiota	Chlamydiae	Chlamydiales	cvE6	cvE6
eae7aa8d8cee1d14b4bf9d91e5e94716	Bacteria	Verrucomicrobiota	Chlamydiae	Chlamydiales	cvE6	cvE6
244d16716ba2d03408c963b41e786469	Bacteria	Acidobacteriota	Thermoanaerobaculia	Thermoanaerobaculales	Thermoanaerobaculaceae	Subgroup_10
54a73a33d6174fa989ce9c85f32aa260	Bacteria	Proteobacteria	Alphaproteobacteria	Caulobacterales	Caulobacteraceae	Caulobacter
cfe480b2c39a13ca2b3608b62ce024b8	Bacteria	Acidobacteriota	Acidobacteriae	PAUC26f	PAUC26f	PAUC26f
8324c648dcd8314fdca1f9a1832fb0be	Bacteria	Acidobacteriota	Vicinamibacteria	Vicinamibacterales	uncultured	uncultured
83a5e20d36f91be01319b118653fca2c	Bacteria	Acidobacteriota	AT-s3-28	AT-s3-28	AT-s3-28	AT-s3-28
b35635b87a0dc78acfb99c78869c8656	Bacteria	Desulfobacterota	Desulfuromonadia	PB19	PB19	PB19
647455faf616aaa04091ec2d7c5efa6e	Bacteria	Proteobacteria	Alphaproteobacteria	Rhizobiales	Rhizobiales_Incertae_Sedis	Bauldia
4766ae4b8454472154722409308db81d	Bacteria	Acidobacteriota	Blastocatellia	Pyrinomonadales	Pyrinomonadaceae	RB41
610f1eb8604ab267eab38012c922e959	Bacteria	Acidobacteriota	Acidobacteriae
47bae3d2237303f0a0037f7f585bf824	Bacteria	Proteobacteria	Gammaproteobacteria	Xanthomonadales	Xanthomonadaceae	Luteimonas
0ba63f9e7ce08562fe3612c40a71abc1	Bacteria	Acidobacteriota	Subgroup_22	Subgroup_22	Subgroup_22	Subgroup_22
6a0608a3c58e80c18050e1ac2eefc946	Bacteria	Acidobacteriota	Blastocatellia	*11-24	*11-24	*11-24
d020c88670864bd4dd4ba0ab93804d7f	Bacteria	Dependentiae	Babeliae	Babeliales	Vermiphilaceae	Vermiphilaceae
f1efc4a4be612d5f6b2b1bfb3a6a3cba	Bacteria	Acidobacteriota	Vicinamibacteria	Vicinamibacterales	uncultured	uncultured
c587e4b58b0840c610d1df1baadecfe6	Bacteria	Patescibacteria	Microgenomatia	Candidatus_Levybacteria	Candidatus_Levybacteria	Candidatus_Levybacteria
8a4ba076d5afd0ee88ff38c841f6dc42	Bacteria	Patescibacteria	Microgenomatia	Candidatus_Curtissbacteria	Candidatus_Curtissbacteria	Candidatus_Curtissbacteria
2e5a6d0afa29f2b225aacc5933c45433	Bacteria	Chloroflexi	Anaerolineae	SBR1031	SBR1031	SBR1031
e1d9b36682907692ddcc9fed116ae74d	Bacteria	Patescibacteria	Parcubacteria	Candidatus_Kaiserbacteria	Candidatus_Kaiserbacteria	Candidatus_Kaiserbacteria
09ec783e088884f679acfd77dc1934e0	Bacteria	Chloroflexi	Anaerolineae	SBR1031	A4b	A4b
6ad30f4961d9304cbe4dbe02f6cae794	Bacteria	Nitrospirota	Leptospirillia	Leptospirillales	Leptospirillaceae	Leptospirillum
a060e313eafd1ce4c0511c781ff4b221	Bacteria	Acidobacteriota	Acidobacteriae	Subgroup_2	Subgroup_2	Subgroup_2
04f7c338a7a741289741e30941cac0bb	Bacteria	Verrucomicrobiota	Verrucomicrobiae	Opitutales	Opitutaceae	Alterococcus
58d80efe27827a374c67f318faa742d1	Bacteria	Proteobacteria	Alphaproteobacteria	Caulobacterales	Hyphomonadaceae	SWB02
15a815e00251bfafcb46f9276636cee3	Bacteria	Myxococcota	Polyangia	Polyangiales	Polyangiaceae	Sorangium
75c7d1c10d9c726292ffb55ff886281c	Bacteria	Proteobacteria	Alphaproteobacteria	Reyranellales	Reyranellaceae	uncultured
47378c478ec290d3ee16e805ddf7da73	Bacteria	Proteobacteria	Alphaproteobacteria	Rhodospirillales	uncultured	uncultured
10120dd9954bc4631dad90caddc27473	Bacteria	Acidobacteriota	Acidobacteriae	Subgroup_13	Subgroup_13	Subgroup_13
cf2e6dd2e0ade995c958b95a56c0fcdb	Bacteria	Proteobacteria	Alphaproteobacteria	Caulobacterales	Caulobacteraceae	uncultured
d6ab0bed79363c8d332c10a9921053fd	Bacteria	Planctomycetota	Phycisphaerae	Phycisphaerales	Phycisphaeraceae	SM1A02
2918d6b996a8aec3f507ce88ba92d5c8	Bacteria	Proteobacteria	Alphaproteobacteria	uncultured	uncultured	uncultured
7e4949837d6f9718bca7c9faf625afba	Bacteria	Chloroflexi	Anaerolineae	RBG-13-54-9	RBG-13-54-9	RBG-13-54-9
b198ad849e28e252c6c70624e823b637	Bacteria	Chloroflexi	Dehalococcoidia	S085	S085	S085
03a0cb010c4beeade596d80589f206a6	Bacteria	Latescibacterota	Latescibacterota	Latescibacterota	Latescibacterota	Latescibacterota
fc908b08f0443e97da93263b16a98774	Bacteria	Patescibacteria	Parcubacteria	Candidatus_Adlerbacteria	Candidatus_Adlerbacteria	Candidatus_Adlerbacteria
1858b1d8b18efe2683429a9162ed78f8	Bacteria	Hydrogenedentes	Hydrogenedentia	Hydrogenedentiales	Hydrogenedensaceae	Hydrogenedensaceae
f14cb4558e3bd9e4e3d11f1a336c08af	Bacteria	Verrucomicrobiota	Kiritimatiellae	WCHB1-41	WCHB1-41	WCHB1-41
3bf0ff526260af391398fc4f6766c374	Bacteria	Latescibacterota	Latescibacterota	Latescibacterota	Latescibacterota	Latescibacterota
837127d5edd3a28a6f9d7d7452229681	Bacteria	Gemmatimonadota	Gemmatimonadetes	Gemmatimonadales	Gemmatimonadaceae	uncultured
57fa59711fe1546a9b36adcb96586576	Bacteria	NB1-j	NB1-j	NB1-j	NB1-j	NB1-j
ad30246afc69551b244cc611eb15c71d	Bacteria	Proteobacteria	Alphaproteobacteria	Puniceispirillales	EF100-94H03	EF100-94H03
6fe211c8161482c17e3089dacd2a2e00	Bacteria	Acidobacteriota	Acidobacteriae	Acidobacteriales
dace1bb193dd7678963e2c4f43ab2e78	Bacteria	Proteobacteria	Gammaproteobacteria	Legionellales	Legionellaceae	Legionella
17c75c0f6e23e50ab73e1e004a71504b	Bacteria	Gemmatimonadota	Gemmatimonadetes	Gemmatimonadales	Gemmatimonadaceae	uncultured
86cdb057f56c3898bb3ae89d26697c3e	Bacteria	Acidobacteriota	Blastocatellia	DS-100	DS-100	DS-100
b1159c9583a537c52cf6b6bd75a8028d	Bacteria	Latescibacterota	Latescibacterota	Latescibacterota	Latescibacterota	Latescibacterota
8fb7dd69c846703361bf8ff97a6fbf38	Bacteria	Planctomycetota	Phycisphaerae	Tepidisphaerales	WD2101_soil_group	WD2101_soil_group
404450d1cb5444afaa1a6beca7f80b37	Bacteria	Acidobacteriota	Subgroup_25	Subgroup_25	Subgroup_25	Subgroup_25
c5958a44d311d0d130c028a17faee027	Bacteria	Proteobacteria	Alphaproteobacteria	Rhizobiales	Xanthobacteraceae	uncultured
b5397cceed7e9b82155f36b9fd13ca55	Bacteria	Latescibacterota	Latescibacterota	Latescibacterota	Latescibacterota	Latescibacterota
d1a019d3f7f8180493a629cab5932388	Bacteria	Dependentiae	Babeliae	Babeliales	Vermiphilaceae	Vermiphilaceae
1e1ef6709943b355ab9c42551976f3c4	Bacteria	Acidobacteriota	Subgroup_11	Subgroup_11	Subgroup_11	Subgroup_11
7501c8c1b5fc849766a83774a043b85d	Bacteria	Gemmatimonadota	Gemmatimonadetes	Gemmatimonadales	Gemmatimonadaceae	Gemmatimonas
613a19b574960850e8330852f7a92c75	Bacteria	Actinobacteriota	Thermoleophilia	Gaiellales	Gaiellaceae	Gaiella
80890d2512890e1cade9cd511644e1ad	Bacteria	Chloroflexi	P2-11E	P2-11E	P2-11E	P2-11E
aba08a9a74beb1b0c2f404b7aaf69117	Bacteria	Proteobacteria	Gammaproteobacteria	Burkholderiales	Nitrosomonadaceae	MND1
0f16e63ae9fa1c960d72dec4dc2e78be	Bacteria	Acidobacteriota	Vicinamibacteria	Vicinamibacterales	uncultured	uncultured
307f717c145c86b288bc90ee97d9011c	Bacteria	Latescibacterota	Latescibacterota	Latescibacterota	Latescibacterota	Latescibacterota
d2f6174cb90805276695ab40c0082d7b	Bacteria	Myxococcota	Polyangia	Polyangiales	BIrii41	BIrii41
fca4bbb58a9a22b17620436216394163	Bacteria
89885f4eb8a33d9216acf204f09f0922	Bacteria	Verrucomicrobiota	Chlamydiae	Chlamydiales	cvE6	cvE6
cdd50747a89a1d5733bb1b7943c5ecee	Bacteria	Proteobacteria	Gammaproteobacteria	Enterobacterales	Enterobacteriaceae	Escherichia-Shigella
8e6eb92b2461abec7e8693cabf5d1a63	Bacteria	Chloroflexi	Anaerolineae	Anaerolineales	Anaerolineaceae	uncultured
644923b37400861d6692ee01cd5252ac	Bacteria	Chloroflexi	Anaerolineae	SBR1031	A4b	A4b
29b3330cfb0f34baca22bde1d525b47f	Bacteria	Proteobacteria	Gammaproteobacteria	Burkholderiales	Methylophilaceae	MM2
2f7c37afb3f3267777a2b2e7f49a0b3a	Bacteria	Planctomycetota	Phycisphaerae	Tepidisphaerales	WD2101_soil_group	WD2101_soil_group
21da4741f724c9aac45a9cf8729815ea	Bacteria	Proteobacteria	Alphaproteobacteria	Rhodobacterales	Rhodobacteraceae	Amaricoccus
d3288226aec7de2e2033a029bc067cd5	Bacteria	Patescibacteria	Parcubacteria	Candidatus_Adlerbacteria	Candidatus_Adlerbacteria	Candidatus_Adlerbacteria
e73485ac7520139f85a32a88b3db50ed	Bacteria	Patescibacteria	Microgenomatia	Candidatus_Levybacteria	Candidatus_Levybacteria	Candidatus_Levybacteria
9f8eb77d75e1fe538ab9fa86de737602	Bacteria	Verrucomicrobiota	Verrucomicrobiae	Opitutales	Opitutaceae	Alterococcus
9798076e5b8461e588b3ff421833fc8b	Bacteria	Actinobacteriota	Actinobacteria	Corynebacteriales	Mycobacteriaceae	Mycobacterium
8cb8eddfa9142281ddb5965ee9ec2503	Bacteria	Proteobacteria	Gammaproteobacteria	Pseudomonadales	Pseudomonadaceae	Pseudomonas
7aff6d0b88de3d5026b5046057440f6d	Bacteria	Gemmatimonadota	Gemmatimonadetes	Gemmatimonadales	Gemmatimonadaceae	uncultured
6eccec52cdd15d386ab8029c96d233b1	Bacteria	Acidobacteriota	AT-s3-28	AT-s3-28	AT-s3-28	AT-s3-28
9c388e3ade4d5b2ddc3801c201676acc	Bacteria	Proteobacteria	Alphaproteobacteria	Rhizobiales	Rhizobiaceae	Allorhizobium-Neorhizobium-Pararhizobium-Rhizobium
c191f068f998b6ee0b208853fcbe66f6	Bacteria	MBNT15	MBNT15	MBNT15	MBNT15	MBNT15
63e255c1c4a7cd0486c4a1d0ec340dce	Bacteria	Proteobacteria	Alphaproteobacteria	Reyranellales	Reyranellaceae	Reyranella
15d838d1ac20a4308bb1c6f3dcd411ae	Bacteria	Acidobacteriota	Acidobacteriae	Solibacterales	Solibacteraceae	Candidatus_Solibacter
b241526dd6d6370b1fe35d0f6df77336	Bacteria	Actinobacteriota	Actinobacteria	Propionibacteriales	Propionibacteriaceae	Cutibacterium
d6252ccb69704d7c5e55e3ceaf72708c	Bacteria	Acidobacteriota	Holophagae	Subgroup_7	Subgroup_7	Subgroup_7
bb14692bd7f83a1cb786e20e1dd8bb27	Bacteria	Proteobacteria	Alphaproteobacteria	uncultured	uncultured	uncultured
cc914d89486108e865df62253178d4cf	Bacteria	Proteobacteria	Gammaproteobacteria	BD72BR169	BD72BR169	BD72BR169
6579ca9f8ec0775219ec7f8a85eb3f97	Bacteria	Proteobacteria	Gammaproteobacteria	Xanthomonadales	Rhodanobacteraceae	Ahniella
5ae30139cd3a0235ad602245e6a9d1b1	Bacteria	Patescibacteria	Parcubacteria	Candidatus_Kaiserbacteria	Candidatus_Kaiserbacteria	Candidatus_Kaiserbacteria
cfbcec09512274fdb3d99c580cc69e4e	Bacteria	Proteobacteria	Alphaproteobacteria	Rhodospirillales	uncultured	uncultured
7a3b962004594bbac0b4ded5dc6d9441	Bacteria	Proteobacteria	Gammaproteobacteria	Pseudomonadales	Pseudomonadaceae	Azotobacter
2f3d278c8b07bc9da0c2e36e44857266	Bacteria	Desulfobacterota	Desulfuromonadia	PB19	PB19	PB19
982cf20f6e11ad9d800b4049644e54bd	Bacteria	Latescibacterota	Latescibacterota	Latescibacterota	Latescibacterota	Latescibacterota
7860f2feb914d1ad18351b9d6af23cc9	Bacteria	Proteobacteria	Alphaproteobacteria	Acetobacterales	Acetobacteraceae	uncultured
a69dce97fd5bc3b9ee390185af330eaf	Bacteria	Proteobacteria	Alphaproteobacteria	Rhizobiales	A0839	A0839
74a84232d5de7a670732a81fc0ea9951	Bacteria	Firmicutes	Clostridia	Peptostreptococcales-Tissierellales	Peptostreptococcales-Tissierellales	Tepidimicrobium
2d781751394da9f562fe15bcc7295bc1	Bacteria	NB1-j	NB1-j	NB1-j	NB1-j	NB1-j
418602df228f5dd73f07f0758afa265c	Bacteria	Planctomycetota	Planctomycetes	Planctomycetales	Rubinisphaeraceae	uncultured
a5b520bf50d1b0b2d6bc3dac50ba8237	Bacteria	Proteobacteria	Gammaproteobacteria
f5304004fee4a372a27ee7c79756bdbb	Bacteria	Patescibacteria	Microgenomatia	Candidatus_Woesebacteria	Candidatus_Woesebacteria	Candidatus_Woesebacteria
e1f0cc72aa78ccfc27809191aa0fd95e	Bacteria	Patescibacteria	Gracilibacteria	Candidatus_Peribacteria	Candidatus_Peribacteria	Candidatus_Peribacteria
24f592882f705e786ad49eeae7786b1f	Bacteria	Chloroflexi	Anaerolineae	SBR1031	A4b	A4b
0b7762973a2d29bc53a6765ab1ac8475	Bacteria	Proteobacteria	Gammaproteobacteria	Pseudomonadales	Moraxellaceae	Acinetobacter
6ffad1e7de6a9e493fb5fef9c97a5ce8	Bacteria	Sumerlaeota	Sumerlaeia	Sumerlaeales	Sumerlaeaceae	Sumerlaea
0139288203c470486961fc4f34dc60f4	Bacteria	Patescibacteria	Parcubacteria	Candidatus_Nomurabacteria	Candidatus_Nomurabacteria	Candidatus_Nomurabacteria
51ecec5f794092e64e19f22ffbf091f1	Bacteria	Proteobacteria	Gammaproteobacteria	Burkholderiales	Nitrosomonadaceae	MND1
e4e6fad939364cefbd87371484f20910	Bacteria	Latescibacterota	Latescibacterota	Latescibacterota	Latescibacterota	Latescibacterota
dd707a88229c2c358ed6ac926592321c	Bacteria	Proteobacteria	Alphaproteobacteria	Rhizobiales	Xanthobacteraceae	Bradyrhizobium
4787f51278267fb94736a1f1a73e7e62	Bacteria	Proteobacteria	Gammaproteobacteria	Burkholderiales	Comamonadaceae	Rhodoferax
5cc8eb0c18d3a38536a49effa3110ec2	Bacteria	Proteobacteria	Gammaproteobacteria	Burkholderiales	Comamonadaceae	Hydrogenophaga
f836d63221c8ffb61b27b7a06a5ad6a1	Bacteria	Myxococcota	bacteriap25	bacteriap25	bacteriap25	bacteriap25
a02f0900175f76fe1f8ed2416da0b79e	Bacteria	Acidobacteriota	Vicinamibacteria	Vicinamibacterales	uncultured	uncultured
c7d8ddcd2db516f12d95e17d8425cf40	Bacteria	Proteobacteria	Alphaproteobacteria	Azospirillales	Inquilinaceae	Inquilinus
b2a30637e02bbc34de3af25c63fae486	Bacteria	Acidobacteriota	Vicinamibacteria	Vicinamibacterales	uncultured	uncultured
324627c0d9b57df4e25ab513681bddf8	Bacteria	GAL15	GAL15	GAL15	GAL15	GAL15
95c8a5b47a5bfc8c7eb6d00009f55a89	Bacteria	Proteobacteria	Gammaproteobacteria	Burkholderiales	Comamonadaceae	Polaromonas
f3f53edb9e8ee618736a6242a28cedcc	Bacteria	Proteobacteria	Gammaproteobacteria	Legionellales	Legionellaceae	Legionella
c019446ec280f96b2962e817b7d4305d	Bacteria	RCP2-54	RCP2-54	RCP2-54	RCP2-54	RCP2-54
7f34e0aa2f9db855429dfddf09957e51	Bacteria	Planctomycetota	Phycisphaerae	CCM11a	CCM11a	CCM11a
5e7887a868a81c25a06afc224ccb52ac	Bacteria	Acidobacteriota	Vicinamibacteria	Vicinamibacterales	uncultured	uncultured
30b5336e23fda0f8fc21d8de773c7723	Bacteria	Patescibacteria	Microgenomatia	Candidatus_Chisholmbacteria	Candidatus_Chisholmbacteria	Candidatus_Chisholmbacteria
08db40faa82b15db2a3b2caa4b97ccda	Bacteria	NB1-j	NB1-j	NB1-j	NB1-j	NB1-j
c0266293a31a3ddf4928c02e195acff5	Bacteria	Zixibacteria	Zixibacteria	Zixibacteria	Zixibacteria	Zixibacteria
e5240714ca93d545906b306baa654dc1	Bacteria	Verrucomicrobiota	Chlamydiae	Chlamydiales	cvE6	cvE6
6c1f81eac6fd2b2ba60d52524cca145e	Bacteria	Proteobacteria	Alphaproteobacteria	Micavibrionales	uncultured	uncultured
4cf153ff06ce967550ddfbf43a3e4b94	Bacteria	Acidobacteriota	Blastocatellia	*11-24	*11-24	*11-24
8b52069282505f727d516035a9116ed7	Bacteria	Acidobacteriota	Subgroup_18	Subgroup_18	Subgroup_18	Subgroup_18
a1ce88b1a79269c5ff327c11333d7dcb	Bacteria	Acidobacteriota	Acidobacteriae	PAUC26f	PAUC26f	PAUC26f
7756ee9aa82f15f311a68b5560fc3aa5	Bacteria	Proteobacteria	Gammaproteobacteria	Steroidobacterales	Steroidobacteraceae	Steroidobacter
d1db4e9cf9fcd52922ab4bd06ca24775	Bacteria	Proteobacteria	Alphaproteobacteria	Rhizobiales	Xanthobacteraceae	uncultured
e0711e8f13e1885213ba8930d891a7c1	Bacteria	Myxococcota	bacteriap25	bacteriap25	bacteriap25	bacteriap25
6fe03a482e1f7c7b0ab576961780bebe	Bacteria	Proteobacteria	Alphaproteobacteria	uncultured	uncultured	uncultured
8d375e4ab6eebcedc250e47b38974ef0	Bacteria	Proteobacteria	Alphaproteobacteria	Rhodospirillales	uncultured	uncultured
90adea3049d61050259c7b568be3d7ef	Bacteria	Proteobacteria	Gammaproteobacteria	Burkholderiales	Nitrosomonadaceae	IS-44
dbe024952f028fcdbc54cc7a5dd9eeba	Bacteria	Dependentiae	Babeliae	Babeliales	Vermiphilaceae	Vermiphilaceae
def35b92a56c18cd818f84cb24a29915	Bacteria	Proteobacteria	Alphaproteobacteria	Reyranellales	Reyranellaceae	Reyranella
1233e6c1460f13872bfd8f9f3762d189	Bacteria	Proteobacteria	Gammaproteobacteria	JG36-TzT-191	JG36-TzT-191	JG36-TzT-191
7fd424fa79183296a7037ff29e067bf0	Bacteria	Fibrobacterota	Fibrobacteria	Fibrobacterales	Fibrobacteraceae	possible_genus_04
d1f5d4001baa67415fde0d61eda0e31f	Bacteria	Proteobacteria	Gammaproteobacteria	Gammaproteobacteria_Incertae_Sedis	Unknown_Family	Candidatus_Ovatusbacter
b89683be2546128cb4d23fa2fa2f4d55	Bacteria	Armatimonadota	Fimbriimonadia	Fimbriimonadales	Fimbriimonadaceae	Fimbriimonadaceae
c9ada8c48c2b081807a1dd00ca7ff313	Bacteria	Patescibacteria	ABY1	Candidatus_Magasanikbacteria	Candidatus_Magasanikbacteria	Candidatus_Magasanikbacteria
1470db401d0bdea22f7bf68b8913f4bc	Bacteria	Proteobacteria	Gammaproteobacteria
5186ddbe35289cd9cc8dcfb82b6d71b6	Bacteria	Proteobacteria	Alphaproteobacteria	Dongiales	Dongiaceae	Dongia
c3a12406b8b69919245ffc43ac3bb1f6	Bacteria	Proteobacteria	Gammaproteobacteria	Diplorickettsiales	Diplorickettsiaceae	Aquicella
ce2ab57ed5f2e25151ed3443b708bc65	Bacteria	Bacteroidota	Bacteroidia	Chitinophagales	Chitinophagaceae	Lacibacter
9cea404806a124a786f956e2d0f1f185	Bacteria	Chloroflexi	Anaerolineae	Anaerolineales	Anaerolineaceae	uncultured
58ae78f0d8217a44e9afede3ef4bb049	Bacteria	Chloroflexi	Anaerolineae	SBR1031	A4b	A4b
da0366f78f1bc1972250b68e114c1663	Bacteria	Planctomycetota	Planctomycetes	Planctomycetales	Rubinisphaeraceae	uncultured
d49a76862b93f499c7d6ceb8b9ec9302	Bacteria	Desulfobacterota	uncultured	uncultured	uncultured	uncultured
51ddea1c22041b69f21d7e4fdb3d2e93	Bacteria	Acidobacteriota	Acidobacteriae	Solibacterales	Solibacteraceae	Candidatus_Solibacter
bd6dbd22f37a09c2596096f42a29d474	Bacteria	Myxococcota	Polyangia	mle1-27	mle1-27	mle1-27
d622ac1dd6b90a85806b231c0f219d58	Bacteria	Desulfobacterota	Desulfuromonadia	Desulfuromonadia	Desulfuromonadaceae	Desulfuromonas
9072dc36ec5b3a676a3f580186072733	Bacteria	Planctomycetota	Planctomycetes	Pirellulales	Pirellulaceae
512e88a304c6dceb266d6163035a3db3	Bacteria	Actinobacteriota	Actinobacteria	Propionibacteriales	Nocardioidaceae
f470e3fd52e49d9f0693a29ed6ac26aa	Bacteria	Patescibacteria	Kazania	Kazania	Kazania	Kazania
859e93c9d876cc1bdd7c0dd21400b8b6	Bacteria	Proteobacteria	Gammaproteobacteria
64d847f28c78a59f3bf67f421c59ad11	Bacteria	Proteobacteria	Gammaproteobacteria	Diplorickettsiales	Diplorickettsiaceae	Aquicella
6a3da53b0432cdf96106d5f51635e05a	Bacteria	Acidobacteriota	Acidobacteriae	PAUC26f	PAUC26f	PAUC26f
6e9213956347aee75efba95f046ba536	Bacteria	Acidobacteriota	Acidobacteriae	Acidobacteriales
f8d835df49b9e1bcf8d84c4dce99b5d9	Bacteria	Proteobacteria	Gammaproteobacteria	Burkholderiales	Comamonadaceae
5190cbe5517eb84220957c1c0674112e	Bacteria	Verrucomicrobiota	Omnitrophia	Omnitrophales	Omnitrophaceae	Candidatus_Omnitrophus
1404cb1e089e18a65a1b28f81c7af8d0	Bacteria	Acidobacteriota	Vicinamibacteria	Vicinamibacterales	Vicinamibacteraceae	Vicinamibacteraceae
259c58f8899a0a49dad464afffd86206	Bacteria	Verrucomicrobiota	Lentisphaeria	SS1-B-02-17	SS1-B-02-17	SS1-B-02-17
14b40c0f10f444d94e86035fbdf138ed	Bacteria	Gemmatimonadota	Gemmatimonadetes	Gemmatimonadales	Gemmatimonadaceae	Gemmatimonas
e2be316a822fd2ca3588441e33a45740	Bacteria	Latescibacterota	Latescibacterota	Latescibacterota	Latescibacterota	Latescibacterota
c3f3074809def9985bcd9d350bc3185c	Bacteria	Gemmatimonadota	Gemmatimonadetes	Gemmatimonadales	Gemmatimonadaceae	uncultured
aa2aa44abade039ef1458dd54dc24c45	Bacteria	Chloroflexi	Anaerolineae	SBR1031	A4b	A4b
272ea1cd191a8a3ce43b3bca3db7fd49	Bacteria	Latescibacterota	Latescibacterota	Latescibacterota	Latescibacterota	Latescibacterota
a700ac3899bb0151e0f98d9b7c9fb759	Bacteria	Patescibacteria	ABY1	Candidatus_Kuenenbacteria	Candidatus_Kuenenbacteria	Candidatus_Kuenenbacteria
d74623f96b1c2842b0920d7a59d95fb4	Bacteria	Proteobacteria	Alphaproteobacteria	Rhodospirillales	uncultured	uncultured
8d86870fe42f088b5b3138d749b7b16f	Bacteria	Gemmatimonadota	Gemmatimonadetes	Gemmatimonadales	Gemmatimonadaceae	uncultured
728bc088e84fbad09a9ebdea94aaab92	Bacteria	Acidobacteriota	Blastocatellia	Blastocatellales	Blastocatellaceae	uncultured
f1aec9e806666deabf41e47f5f84ba27	Bacteria	Proteobacteria	Gammaproteobacteria	Burkholderiales	uncultured	uncultured
5b527a2fe6d6ec4307ab360408c3e216	Bacteria	Proteobacteria	Gammaproteobacteria	Diplorickettsiales	Diplorickettsiaceae	uncultured
d45e7e442ed98137631efae2a7724144	Bacteria	Bacteroidota	Kryptonia	Kryptoniales	BSV26	BSV26
b1f3e52879559dfe87c962933eda2804	Bacteria	Proteobacteria	Gammaproteobacteria	Pseudomonadales	Pseudomonadaceae	Pseudomonas
96f6f5a49d3d42da2c368ee1a4104354	Bacteria	Acidobacteriota	Subgroup_5	Subgroup_5	Subgroup_5	Subgroup_5
35f247d56a1c3632f85f1f70067ac209	Bacteria
f491d0549ce68f446e64ab23b85015ad	Bacteria	Chloroflexi	KD4-96	KD4-96	KD4-96	KD4-96
5a0fadfc3d67cae331fc92d659935db1	Bacteria	Gemmatimonadota	Gemmatimonadetes	Gemmatimonadales	Gemmatimonadaceae	uncultured
da7c526755f6f4ee73072cca42839731	Bacteria	Proteobacteria	Alphaproteobacteria	Rhizobiales	Xanthobacteraceae	Pseudorhodoplanes
1aafb7b843878b61571ba6d4febd00f7	Bacteria	Acidobacteriota	Thermoanaerobaculia	Thermoanaerobaculales	Thermoanaerobaculaceae	Subgroup_10
112c9424039b36eacd30ed53f5678c0d	Bacteria	WS2	WS2	WS2	WS2	WS2
d34ddd790628b66f4930c7c30de76fd6	Bacteria	Acidobacteriota	Acidobacteriae	Acidobacteriae	Acidobacteriae	Acidobacteriae
c7246d99ea6c94f7dae3799ed29dfee4	Bacteria	Patescibacteria	Parcubacteria	Candidatus_Kaiserbacteria	Candidatus_Kaiserbacteria	Candidatus_Kaiserbacteria
da4f5bf32fec4445588d92a4e3a6788f	Bacteria	Acidobacteriota	Vicinamibacteria	Vicinamibacterales	uncultured	uncultured
940d5b7df147d17a01dfda746d37995f	Bacteria	Proteobacteria	Alphaproteobacteria	uncultured	uncultured	uncultured
fe4bdae2d733780498f67a21658440b5	Bacteria	Proteobacteria	Gammaproteobacteria	JG36-TzT-191	JG36-TzT-191	JG36-TzT-191
bda0bdd709d3d375c34bd499c6a2aba1	Bacteria	Myxococcota	Polyangia	Haliangiales	Haliangiaceae	Haliangium
3f56587ac6e6b00d77217a6dfc282b69	Bacteria	Gemmatimonadota	Gemmatimonadetes	Gemmatimonadales	Gemmatimonadaceae	uncultured
171c99d1cd36788a23c8a70ef94f52df	Bacteria	Proteobacteria	Alphaproteobacteria	Dongiales	Dongiaceae	Dongia
0de47b00743a9c1704879e59c49f9a03	Bacteria	Bacteroidota	Bacteroidia	Cytophagales	Microscillaceae	Chryseolinea
8224190aa585a05addf20219d12d8314	Bacteria	Proteobacteria	Gammaproteobacteria	uncultured	uncultured	uncultured
50f12efdbf389ec544a43cafcafab7ee	Bacteria	Acidobacteriota	Vicinamibacteria	Vicinamibacterales	uncultured	uncultured
be8bbdfd4e6c54a24eba0842cbca1a5e	Bacteria	Proteobacteria	Alphaproteobacteria	uncultured	uncultured	uncultured
7d387a8481665dbb0259803af242d2c5	Bacteria	Dependentiae	Babeliae	Babeliales	UBA12409	UBA12409
7c1a9b05f766540f9a09574fd86e75e8	Bacteria	Proteobacteria	Alphaproteobacteria	uncultured	uncultured	uncultured
b0a2b2bf4453d556b1557bc9a6dc38be	Bacteria	Acidobacteriota	Acidobacteriae
f3b9b321db6a9522bdfe1d1a5678e407	Bacteria	Actinobacteriota	Thermoleophilia	Gaiellales	Gaiellaceae	Gaiella
23899dfb90d808ceafd8ad16f59478fa	Bacteria	Proteobacteria	Gammaproteobacteria	Coxiellales	Coxiellaceae	Coxiella
c7d336433e0753ac32975aec9caea6df	Bacteria	Myxococcota	Polyangia	Haliangiales	Haliangiaceae	Haliangium
5bd5a4e6517ab0e6aaebb3d33c3e65df	Bacteria	Latescibacterota	Latescibacterota	Latescibacterota	Latescibacterota	Latescibacterota
41af83fb72814780f4b79de5b1c14c24	Bacteria	Acidobacteriota	Acidobacteriae	Subgroup_2	Subgroup_2	Subgroup_2
f7b6cf56bfeaa1d865c3e6ddb7555ee6	Bacteria	Acidobacteriota	Acidobacteriae	Solibacterales	Solibacteraceae	Candidatus_Solibacter
4e3a2da976b555d1d6d131858b35b739	Bacteria	Methylomirabilota	Methylomirabilia	Rokubacteriales	Rokubacteriales	Rokubacteriales
3a04bab8faddacca1b3da46e9272558c	Bacteria	Proteobacteria	Gammaproteobacteria	PLTA13	PLTA13	PLTA13
927ecc4037f770d4b1dbc265b1ea2bce	Bacteria	Proteobacteria	Alphaproteobacteria	Rhizobiales	Rhizobiales_Incertae_Sedis	Nordella
8d39db178b77cb376916d1138e989dab	Bacteria	Acidobacteriota	Acidobacteriae	Subgroup_15	Subgroup_15	Subgroup_15
2473634f168e2fc8a463291838e3e6c0	Bacteria	Acidobacteriota	Subgroup_22	Subgroup_22	Subgroup_22	Subgroup_22
5f58fd68c9bae991e745190e9ac1c225	Bacteria	Proteobacteria	Alphaproteobacteria	uncultured	uncultured	uncultured
a7ec80fa1e125d0cb4fb2fe1fe1d4d73	Bacteria	Sumerlaeota	Sumerlaeia	Sumerlaeales	Sumerlaeaceae	Sumerlaea
81be282c41b551e904f7d5a6aea91e0d	Bacteria	Proteobacteria	Alphaproteobacteria	Caulobacterales	Hyphomonadaceae	SWB02
bfe974f4ecfa7961aecc7ab3070ad9fc	Bacteria	Proteobacteria	Alphaproteobacteria	Rhizobiales	Rhizobiales_Incertae_Sedis	Bauldia
ae03687b176b8637fd6e44d29f63a631	Bacteria	Acidobacteriota	Subgroup_22	Subgroup_22	Subgroup_22	Subgroup_22
49a75f8d71c61945c13b6b8fe27b62a1	Bacteria	Bdellovibrionota	Oligoflexia	0319-6G20	0319-6G20	0319-6G20
722197a467015aad64fd2f29b0e43246	Bacteria	Proteobacteria	Gammaproteobacteria	Gammaproteobacteria_Incertae_Sedis	Unknown_Family	Acidibacter
746dfdfc6fe173226036cff6b1ebad33	Bacteria	Planctomycetota	Phycisphaerae	Phycisphaerales	Phycisphaeraceae	AKYG587
68f8ecf3ccf6ed787494f1556d70e11c	Bacteria	Proteobacteria	Alphaproteobacteria	Rhodospirillales	uncultured	uncultured
778218cc7cba1145ce430a0ec20b41d6	Bacteria	Myxococcota	bacteriap25	bacteriap25	bacteriap25	bacteriap25
575adb6063d2b2a9a3e669825665f228	Bacteria	Proteobacteria	Alphaproteobacteria
6e3b72dfe1948d003d7c8f80b72e565c	Bacteria	Proteobacteria	Gammaproteobacteria	Xanthomonadales	Xanthomonadaceae	Arenimonas
680b8afc4fdf0b3f3162cebce59cbbba	Bacteria	Proteobacteria	Alphaproteobacteria	Micropepsales	Micropepsaceae	uncultured
ce632c30fe9195e276bdb85c9b0d0190	Bacteria	Nitrospirota	Nitrospiria	Nitrospirales	Nitrospiraceae	Nitrospira
435e29bbcc2c7ad37be361865d57184e	Bacteria	Chloroflexi	Anaerolineae	SBR1031	A4b	A4b
3d1fc821886ea3a9b2d187090d350cd6	Bacteria	Bdellovibrionota	Oligoflexia	0319-6G20	0319-6G20	0319-6G20
c5a7c67b7a89c48fde2a0e065da83cbc	Bacteria	Proteobacteria	Alphaproteobacteria	Caulobacterales	Caulobacteraceae
64d3d8df4c3102aa556f08c41f281303	Bacteria	Armatimonadota	Fimbriimonadia	Fimbriimonadales	Fimbriimonadaceae	Fimbriimonadaceae
8fd8b95879b66b8c281c6e111ae96ed7	Bacteria	Proteobacteria	Alphaproteobacteria	uncultured	uncultured	uncultured
77c9a575f630c4e1f8e3662b9d9a7801	Bacteria	Latescibacterota	Latescibacterota	Latescibacterota	Latescibacterota	Latescibacterota
434418ace226bf890b63a914ca2f02b6	Bacteria	Proteobacteria	Alphaproteobacteria	Elsterales	uncultured	uncultured
0ec34db9fef019ad4168569c9062ff20	Bacteria	Planctomycetota	Phycisphaerae	Phycisphaerales	Phycisphaeraceae	SM1A02
a1b9a41dc73cdbe181de33af8401753f	Bacteria	Planctomycetota	Pla4_lineage	Pla4_lineage	Pla4_lineage	Pla4_lineage
fa866836884a725b494385c02b2c5381	Bacteria	Acidobacteriota	Blastocatellia	Pyrinomonadales	Pyrinomonadaceae	RB41
1f41452c47f195b25df0e0453c0cfb01	Bacteria	Methylomirabilota	Methylomirabilia	Rokubacteriales	WX65	WX65
39b141f84430db53334caeaef2bf6f43	Bacteria	Myxococcota	Polyangia	Polyangiales	Sandaracinaceae
5ced3bbdab6286e4858a2e79ecd29f38	Bacteria	Planctomycetota	Phycisphaerae	Phycisphaerales	Phycisphaeraceae	I-8
06a11a1395209c3877da2a289ca7bb34	Bacteria	Planctomycetota	Phycisphaerae	Phycisphaerales	Phycisphaeraceae	I-8
7f23b25bbcc0afeb8b2455fc1f9365a3	Bacteria	Verrucomicrobiota	Verrucomicrobiae	Opitutales	Opitutaceae	Lacunisphaera
0a18e235a746264397ec11cbdd114a7b	Bacteria	Hydrogenedentes	Hydrogenedentia	Hydrogenedentiales	Hydrogenedensaceae	Hydrogenedensaceae
e6346943a9a51f33cbb2526c559eb031	Bacteria	RCP2-54	RCP2-54	RCP2-54	RCP2-54	RCP2-54
8985d463d75fcf826ee54a89f78f8ff5	Bacteria	Patescibacteria	Parcubacteria	Candidatus_Kaiserbacteria	Candidatus_Kaiserbacteria	Candidatus_Kaiserbacteria
db349211a9f769055137b542f15189a1	Bacteria	Zixibacteria	Zixibacteria	Zixibacteria	Zixibacteria	Zixibacteria
fa3864bce1308e712579e8c93899934c	Bacteria	Acidobacteriota	Vicinamibacteria	Vicinamibacterales	uncultured	uncultured
8e673bbcee2e4096866678c1147aac23	Bacteria
2dfaaebdd3d62567f2780606b805f112	Bacteria	Latescibacterota	Latescibacterota	Latescibacterota	Latescibacterota	Latescibacterota
e778c53b184a39f49459bc06c352ad36	Bacteria	Proteobacteria	Gammaproteobacteria	Burkholderiales	Nitrosomonadaceae	MND1
cceb183678255eb14302cc771dd8f3a4	Bacteria	Gemmatimonadota	Gemmatimonadetes	Gemmatimonadales	Gemmatimonadaceae	uncultured
50b0c1e816787d94d5d42f5815d369e6	Bacteria	Acidobacteriota	Acidobacteriae	Solibacterales	Solibacteraceae	Candidatus_Solibacter
f78dba6115d538c33b0c565cdff13d3b	Bacteria	Proteobacteria	Gammaproteobacteria	Gammaproteobacteria_Incertae_Sedis	Unknown_Family	Candidatus_Ovatusbacter
1d6dfdb2b275342a1cda5710c6216a14	Bacteria	Patescibacteria	Parcubacteria	Candidatus_Kaiserbacteria	Candidatus_Kaiserbacteria	Candidatus_Kaiserbacteria
32d1acb5902ba4bd889195a4c504f251	Bacteria	Acidobacteriota	Vicinamibacteria	Vicinamibacterales
7e45d7cfd0130ef44108c7c518e9aa9a	Bacteria	Acidobacteriota	Thermoanaerobaculia	Thermoanaerobaculales	Thermoanaerobaculaceae	Subgroup_10
ce2e0764a2078078d04e95c53b378df6	Bacteria	Proteobacteria	Gammaproteobacteria	Diplorickettsiales	Diplorickettsiaceae	Aquicella
c6f4f47c17cde3f2c928668155f376c0	Bacteria	Proteobacteria	Alphaproteobacteria	Paracaedibacterales	Paracaedibacteraceae	Candidatus_Paracaedibacter
2189130d07eb498850c4569acd45138e	Bacteria	Acidobacteriota	Vicinamibacteria	Vicinamibacterales	Vicinamibacteraceae	Vicinamibacteraceae
766994dce0abdae3b2471bb4e6effd26	Bacteria	Bdellovibrionota	Oligoflexia	0319-6G20	0319-6G20	0319-6G20
29976fcf7497aed6cc3686372841843c	Bacteria	Acidobacteriota	Acidobacteriae
6af47063323e0892ff0eed96009cb8bf	Bacteria	Acidobacteriota	Acidobacteriae
1091ed74f6c9702a28b1e098597dda38	Bacteria	Proteobacteria	Gammaproteobacteria	Xanthomonadales	Xanthomonadaceae	Lysobacter
60304305c8e365c247c06978b52be470	Bacteria	Patescibacteria	Parcubacteria	Parcubacteria	Parcubacteria	Parcubacteria
d12d10d226a5009fc5f63df3b68f66df	Bacteria	Acidobacteriota	Subgroup_5	Subgroup_5	Subgroup_5	Subgroup_5
1e050dcf289b955874b198e71a2b68de	Bacteria	NB1-j	NB1-j	NB1-j	NB1-j	NB1-j
cce9c044fa9fcc7b53f223ee92b93ed6	Bacteria	Proteobacteria	Gammaproteobacteria	Gammaproteobacteria_Incertae_Sedis	Unknown_Family	Acidibacter
8a327e4e2376b6ed73fbcedcc950ca69	Bacteria	Latescibacterota	Latescibacterota	Latescibacterota	Latescibacterota	Latescibacterota
847deccd51080f7596a1793b17ba8ed7	Bacteria	Acidobacteriota	Subgroup_11	Subgroup_11	Subgroup_11	Subgroup_11
2aea4d34b5f456937df0bd6133206b13	Bacteria	Proteobacteria	Alphaproteobacteria	Holosporales	Holosporaceae	uncultured
df4dea4d91c8c316954823ec6615632d	Bacteria	Proteobacteria	Gammaproteobacteria
fb3a7d45cd3644a277acd172563de664	Bacteria	Proteobacteria	Alphaproteobacteria	Caulobacterales	Caulobacteraceae
b285c21fa676f062e8b0cb5adc002d62	Bacteria	Patescibacteria	ABY1	Candidatus_Magasanikbacteria	Candidatus_Magasanikbacteria	Candidatus_Magasanikbacteria
273137c00b3880d4805f4225803d6d9b	Bacteria	Bdellovibrionota	Oligoflexia	0319-6G20	0319-6G20	0319-6G20
3512136dc6a95c9a4fb128b4f2c8177e	Bacteria	Acidobacteriota	Subgroup_22	Subgroup_22	Subgroup_22	Subgroup_22
a3d2762e6da6d6d64a124b6b55d3024d	Bacteria	Gemmatimonadota	Gemmatimonadetes	Gemmatimonadales	Gemmatimonadaceae	uncultured
d8cd0eaaa6952c0ef4d193aa100e2bd6	Bacteria	Acidobacteriota	Subgroup_5	Subgroup_5	Subgroup_5	Subgroup_5
c77383d67837a3c2da790038a6609c51	Bacteria	Acidobacteriota	Subgroup_26	Subgroup_26	Subgroup_26	Subgroup_26
fcee892363013a3158564bce49fdb279	Bacteria	Proteobacteria	Gammaproteobacteria	Burkholderiales	Oxalobacteraceae
d00b3fb6e5b8b63ba3a71ad04b3bda22	Bacteria	Acidobacteriota	Holophagae	Subgroup_7	Subgroup_7	Subgroup_7
3bab99e669f621047b8cb5aea207ec06	Bacteria	Patescibacteria	Kazania	Kazania	Kazania	Kazania
55d75f6ed975b77e9aaa5648190f5057	Bacteria	Acidobacteriota	Vicinamibacteria	Vicinamibacterales	uncultured	uncultured
631efa08e6dc47ca5c610aaed72e4264	Bacteria	Acidobacteriota	Blastocatellia	Blastocatellales	Blastocatellaceae	Blastocatella
505147f595f7f306f26c20e2198583c0	Bacteria	Proteobacteria	Gammaproteobacteria	Burkholderiales	TRA3-20	TRA3-20
8bb67b37a9b4039d9cddaf2b9566f18e	Bacteria	Myxococcota	bacteriap25	bacteriap25	bacteriap25	bacteriap25
5f66698e916eba74d5bc97fa2a5db62d	Bacteria	Patescibacteria	Microgenomatia	Candidatus_Curtissbacteria	Candidatus_Curtissbacteria	Candidatus_Curtissbacteria
e1a4bfc9aa3cff76aab4e180fc930185	Bacteria	Myxococcota	bacteriap25	bacteriap25	bacteriap25	bacteriap25
3f9f6a1fefec231b455c144a845b404e	Bacteria	Acidobacteriota	Blastocatellia	Pyrinomonadales	Pyrinomonadaceae	RB41
75083f430fd1011d52291a93292536d7	Bacteria	Acidobacteriota	Thermoanaerobaculia	Thermoanaerobaculales	Thermoanaerobaculaceae	Subgroup_10
b7d592503d7f2527979c26d4d72b5083	Bacteria	Nitrospirota	Nitrospiria	Nitrospirales	Nitrospiraceae	Nitrospira
d3d0d23256d36fc0e0fa1a0358e00f1d	Bacteria	Latescibacterota	Latescibacterota	Latescibacterota	Latescibacterota	Latescibacterota
facaf43034b2248859f0f57f6c978670	Bacteria	Proteobacteria	Gammaproteobacteria	Burkholderiales	Nitrosomonadaceae	MND1
6933f123e5576ad85d3c695f3fc0750b	Bacteria	Dependentiae	Babeliae	Babeliales	UBA12409	UBA12409
03dbca36ca2c9071b4504d5e0d29b0be	Bacteria	Chloroflexi	Dehalococcoidia	S085	S085	S085
b1723e424dd01021f0e3710cc75e174b	Bacteria	Bacteroidota	Bacteroidia	Cytophagales	Microscillaceae
be2348c163add5beb238886556af5738	Bacteria	Planctomycetota	Pla4_lineage	Pla4_lineage	Pla4_lineage	Pla4_lineage
6760fb8e84935c6995712b874a4f589d	Bacteria	Chloroflexi	Dehalococcoidia	S085	S085	S085
557b0c60c3198eea350d0186c2fff900	Bacteria	Firmicutes	Bacilli	Entomoplasmatales	type_III	type_III
f1fc071211d4b185abe4b39b2792aee5	Bacteria	Myxococcota	bacteriap25	bacteriap25	bacteriap25	bacteriap25
4e9f2cb909eaa2ff1b4a65b59a76801b	Bacteria	Verrucomicrobiota	Verrucomicrobiae	Opitutales	Opitutaceae	Alterococcus
dd769396f28890173fbe2ee290f3e91b	Bacteria	Desulfobacterota	Desulfuromonadia	PB19	PB19	PB19
40b337787c50aef39cb56eb707663a02	Bacteria	Proteobacteria	Alphaproteobacteria	Kiloniellales	Fodinicurvataceae	uncultured
54489ac726f66a9fa481e6e102faa4b4	Bacteria	Proteobacteria	Gammaproteobacteria	Acidiferrobacterales	Acidiferrobacteraceae	Sulfurifustis
f93119a44ddb41c3bf8051f9ec95f881	Bacteria	Acidobacteriota	Holophagae	Subgroup_7	Subgroup_7	Subgroup_7
699373ea8ca2359d63a4c89c9d18b12c	Bacteria	Chloroflexi	Anaerolineae	SBR1031	A4b	A4b
fccea38e4620a04463df6e0232a3a5a5	Bacteria	Gemmatimonadota	Gemmatimonadetes	Gemmatimonadales	Gemmatimonadaceae	uncultured
1ff2a8a2554c655905d99834c5c51878	Bacteria	Acidobacteriota	Acidobacteriae	Solibacterales	Solibacteraceae	Candidatus_Solibacter
c8e1137c73c9fb97f7ddab75eb2a0f12	Bacteria	Nitrospirota	Nitrospiria	Nitrospirales	Nitrospiraceae	Nitrospira
125ead21af4b61208fd44c6bedac6bb6	Bacteria	Acidobacteriota	Vicinamibacteria	Vicinamibacterales	uncultured	uncultured
36feaae8285e7c57f0a5c0cd73bba26b	Bacteria	Proteobacteria	Alphaproteobacteria	Rhizobiales	Beijerinckiaceae	Microvirga
89fcf56ac1157f8f3d440c002c92fcf5	Bacteria	Proteobacteria	Alphaproteobacteria	Defluviicoccales	uncultured	uncultured
37ea6f19f91d837bbe5a5cd97fdee826	Bacteria	Gemmatimonadota	Gemmatimonadetes	Gemmatimonadales	Gemmatimonadaceae	uncultured
c7bab276fc746854245e416877d02575	Bacteria	Proteobacteria	Gammaproteobacteria	Xanthomonadales
1cd0669a56ad7c5583ceece8f7be84bd	Bacteria	Proteobacteria	Gammaproteobacteria	Legionellales	Legionellaceae	Legionella
bd0bd537d8d806e7b0357f836515f37a	Bacteria	Acidobacteriota	Vicinamibacteria	Vicinamibacterales	Vicinamibacteraceae	Vicinamibacteraceae
b839aba55af3c798f39217a620c5b0ba	Bacteria	Patescibacteria	Parcubacteria	Candidatus_Nomurabacteria	Candidatus_Nomurabacteria	Candidatus_Nomurabacteria
813a2ef909fc61b74a760de2a53905a6	Bacteria	Proteobacteria	Gammaproteobacteria	Gammaproteobacteria_Incertae_Sedis	Unknown_Family	Unknown_Family
770e79c1ff749ff9600ef83229263e94	Bacteria	Patescibacteria	Microgenomatia	Candidatus_Woesebacteria	Candidatus_Woesebacteria	Candidatus_Woesebacteria
08a1720117358049df0743ac6b87125c	Bacteria	Proteobacteria	Alphaproteobacteria	uncultured	uncultured	uncultured
45781c5eba8f083bdebc88a1658a082c	Bacteria	Actinobacteriota	MB-A2-108	MB-A2-108	MB-A2-108	MB-A2-108
be7ccb1f2c6687c716343e45fc5836c3	Bacteria	Planctomycetota	Phycisphaerae	Phycisphaerales	Phycisphaeraceae	AKYG587
3abde90653db1190424ad103cc7a28f1	Bacteria	Dependentiae	Babeliae	Babeliales	Vermiphilaceae	Vermiphilaceae
6811676a69fc2976061d4d6290ff867d	Bacteria	Proteobacteria	Gammaproteobacteria	Legionellales	Legionellaceae	Legionella
4d4fbe142d0bcff0d799bb9a136a0d46	Bacteria	Proteobacteria	Gammaproteobacteria	Gammaproteobacteria_Incertae_Sedis	Unknown_Family	Unknown_Family
f25aad8378aed0c102544ea67d439f9f	Bacteria	Acidobacteriota	Vicinamibacteria	Vicinamibacterales	uncultured	uncultured
730adc305ed0d7fb02340429c89f3ff2	Bacteria	Chloroflexi	Anaerolineae	SBR1031	A4b	A4b
9904dd3d068c31f71b312a465fa3acbd	Bacteria	Nitrospirota	Nitrospiria	Nitrospirales	Nitrospiraceae	Nitrospira
6ebe966d9dbc827c33e32e885f096f19	Bacteria	Bacteroidota	Bacteroidia	Chitinophagales	Saprospiraceae	uncultured
cfdd7f4f7c96ea4a60576c4393ada74d	Bacteria	Bacteroidota	Bacteroidia	Chitinophagales	Saprospiraceae	uncultured
c8cb82f524b1aaa2ea0ccac9219a3b9f	Bacteria	Patescibacteria	Parcubacteria	Candidatus_Adlerbacteria	Candidatus_Adlerbacteria	Candidatus_Adlerbacteria
14a33f2085b31db5c81660085bb6f9d4	Bacteria	Proteobacteria	Alphaproteobacteria	Rhizobiales	Rhizobiales_Incertae_Sedis	Bauldia
a19dd54f5c9b3b4d4f191a42049b0995	Bacteria	Chloroflexi	Anaerolineae	SBR1031	A4b	A4b
99878cde02f75585dfd57a017a8befdf	Bacteria	Proteobacteria	Alphaproteobacteria	Caulobacterales	Caulobacteraceae	Phenylobacterium
a475ed43b0a0927a5fa331e136b8af1f	Bacteria	Bacteroidota	Kapabacteria	Kapabacteriales	Kapabacteriales	Kapabacteriales
19af74070e0835dc78e19ebf525b9c41	Bacteria	Acidobacteriota	Acidobacteriae	Acidobacteriales	uncultured	uncultured
17cc92c78473f5c436400e3421596c2d	Bacteria	Proteobacteria	Alphaproteobacteria	Rhizobiales	Xanthobacteraceae	uncultured
11c0e6c01941a5a2b5b0fb383a0a6c9e	Bacteria	Proteobacteria	Gammaproteobacteria	Burkholderiales	Methylophilaceae	MM2
01188c961cecd497bbe637232aa82f72	Bacteria	Patescibacteria	Parcubacteria	Candidatus_Adlerbacteria	Candidatus_Adlerbacteria	Candidatus_Adlerbacteria
b1f1345e16aff78b38545e265380839c	Bacteria	Verrucomicrobiota	Verrucomicrobiae	Opitutales	Opitutaceae	Opitutus
899dbee28c4d87346c1c7d6344adb00b	Bacteria	Patescibacteria	Parcubacteria
[truncated: 35 more rows]
